# Supplementary material for: Comprehensive analysis of single-cell RNA sequencing data from healthy human marrow hematopoietic cells
Source: BMC Res Notes. 2020 Nov 10;13:514. doi: 10.1186/s13104-020-05357-y (PMC7653854; doi:10.1186/s13104-020-05357-y)
Supplement: Supplementary file 3 — Additional file 3: Table S1. GO terms of genes dynamically changed along hematopoietic lineage differentiation. [file 13104_2020_5357_MOESM3_ESM.xlsx]

## Sheet: List
	Table S1. GO terms of genes dynamically changed along hematopoietic lineage differentiation.
	Sheet 1: Higher in Branch 1 than in Branch 2
	Sheet 2: Lower in Branch 1 than in Branch 2
	Sheet 3: Higher in Branch 1 than in Branch 3
	Sheet 4: Lower in Branch 1 than in Branch 3
	Sheet 5: Higher in Branch 1 than in Branch 4
	Sheet 6: Lower in Branch 1 than in Branch 4
	Sheet 7: Higher in Branch 1 than in Branch 5
	Sheet 8: Lower in Branch 1 than in Branch 5
Note	Branch 1	HSC/MLP
	Branch 2	MEP
	Branch 3	Pro-B
	Branch 4	ETP-1
	Branch 5	ETP-2

## Sheet: Higher in B1 than B2
	Table S1. GO terms of genes dynamically changed along hematopoietic lineage differentiation.
	Branch 1 vs Branch 2: higher expressed in Branch 1
	No.	GO ID	GO term	Count Interesting	Interesting Gene List	Count All	P value
	1	GO:0034341	response to interferon-gamma	19	ENSG00000026508|ENSG00000130303|ENSG00000132274|ENSG00000142089|ENSG00000162645|ENSG00000166710|ENSG00000179344|ENSG00000184557|ENSG00000196126|ENSG00000196730|ENSG00000196735|ENSG00000198502|ENSG00000204287|ENSG00000204472|ENSG00000204592|ENSG00000223865|ENSG00000231389|ENSG00000232629|ENSG00000237541	100	8.19049e-13
	2	GO:0002376	immune system process	86	ENSG00000019582|ENSG00000026508|ENSG00000027075|ENSG00000035862|ENSG00000048052|ENSG00000059804|ENSG00000067082|ENSG00000067225|ENSG00000081041|ENSG00000081237|ENSG00000085276|ENSG00000087245|ENSG00000091972|ENSG00000104043|ENSG00000105426|ENSG00000105639|ENSG00000105851|ENSG00000105997|ENSG00000106546|ENSG00000107099|ENSG00000117450|ENSG00000118503|ENSG00000119535|ENSG00000120738|ENSG00000120885…	1825	3.46052e-12
	3	GO:0034097	response to cytokine	41	ENSG00000019582|ENSG00000026508|ENSG00000035862|ENSG00000060138|ENSG00000073756|ENSG00000081041|ENSG00000081237|ENSG00000105639|ENSG00000118503|ENSG00000119535|ENSG00000120738|ENSG00000120833|ENSG00000122025|ENSG00000127528|ENSG00000128016|ENSG00000130303|ENSG00000130522|ENSG00000132274|ENSG00000138378|ENSG00000142089|ENSG00000143384|ENSG00000145708|ENSG00000154188|ENSG00000162645|ENSG00000166710…	530	3.91829e-12
	4	GO:0071346	cellular response to interferon-gamma	17	ENSG00000026508|ENSG00000132274|ENSG00000162645|ENSG00000166710|ENSG00000179344|ENSG00000184557|ENSG00000196126|ENSG00000196730|ENSG00000196735|ENSG00000198502|ENSG00000204287|ENSG00000204472|ENSG00000204592|ENSG00000223865|ENSG00000231389|ENSG00000232629|ENSG00000237541	85	5.69378e-12
	5	GO:0060333	interferon-gamma-mediated signaling pathway	15	ENSG00000026508|ENSG00000132274|ENSG00000162645|ENSG00000166710|ENSG00000179344|ENSG00000184557|ENSG00000196126|ENSG00000196735|ENSG00000198502|ENSG00000204287|ENSG00000204592|ENSG00000223865|ENSG00000231389|ENSG00000232629|ENSG00000237541	69	2.92906e-11
	6	GO:0032501	multicellular organismal process	135	ENSG00000007062|ENSG00000011454|ENSG00000019582|ENSG00000026025|ENSG00000026508|ENSG00000027075|ENSG00000035862|ENSG00000042980|ENSG00000046889|ENSG00000048052|ENSG00000048740|ENSG00000060138|ENSG00000067082|ENSG00000073756|ENSG00000075426|ENSG00000079691|ENSG00000081237|ENSG00000085276|ENSG00000087245|ENSG00000099204|ENSG00000102024|ENSG00000102359|ENSG00000104447|ENSG00000105426|ENSG00000105639…	3756	5.81632e-11
	7	GO:0006955	immune response	65	ENSG00000019582|ENSG00000026508|ENSG00000027075|ENSG00000035862|ENSG00000059804|ENSG00000067225|ENSG00000081041|ENSG00000081237|ENSG00000087245|ENSG00000091972|ENSG00000104043|ENSG00000105426|ENSG00000105639|ENSG00000105851|ENSG00000117450|ENSG00000118503|ENSG00000120738|ENSG00000120885|ENSG00000121858|ENSG00000124406|ENSG00000124570|ENSG00000130303|ENSG00000132274|ENSG00000134215|ENSG00000135535…	1256	8.83317e-11
	8	GO:0044707	single-multicellular organism process	127	ENSG00000007062|ENSG00000011454|ENSG00000019582|ENSG00000026025|ENSG00000026508|ENSG00000027075|ENSG00000035862|ENSG00000046889|ENSG00000048052|ENSG00000060138|ENSG00000067082|ENSG00000073756|ENSG00000075426|ENSG00000079691|ENSG00000081237|ENSG00000085276|ENSG00000087245|ENSG00000099204|ENSG00000102024|ENSG00000102359|ENSG00000104447|ENSG00000105426|ENSG00000105639|ENSG00000105835|ENSG00000105851…	3466	1.15725e-10
	9	GO:0048518	positive regulation of biological process	127	ENSG00000007062|ENSG00000011454|ENSG00000019582|ENSG00000026025|ENSG00000026508|ENSG00000027075|ENSG00000030419|ENSG00000035862|ENSG00000041353|ENSG00000048052|ENSG00000060138|ENSG00000067082|ENSG00000073756|ENSG00000075426|ENSG00000079691|ENSG00000081041|ENSG00000081237|ENSG00000081320|ENSG00000085276|ENSG00000085563|ENSG00000087245|ENSG00000102359|ENSG00000104447|ENSG00000105426|ENSG00000105639…	3491	1.96374e-10
	10	GO:0071345	cellular response to cytokine stimulus	35	ENSG00000019582|ENSG00000026508|ENSG00000060138|ENSG00000081041|ENSG00000081237|ENSG00000105639|ENSG00000118503|ENSG00000119535|ENSG00000120738|ENSG00000120833|ENSG00000122025|ENSG00000127528|ENSG00000128016|ENSG00000130303|ENSG00000132274|ENSG00000138378|ENSG00000142089|ENSG00000145708|ENSG00000154188|ENSG00000162645|ENSG00000166710|ENSG00000179344|ENSG00000184557|ENSG00000196126|ENSG00000196730…	466	4.01657e-10
	11	GO:0007155	cell adhesion	46	ENSG00000019582|ENSG00000026508|ENSG00000079691|ENSG00000081138|ENSG00000081237|ENSG00000091972|ENSG00000102359|ENSG00000105426|ENSG00000105639|ENSG00000105851|ENSG00000111348|ENSG00000115165|ENSG00000117519|ENSG00000119535|ENSG00000134215|ENSG00000135535|ENSG00000138722|ENSG00000141293|ENSG00000142192|ENSG00000143153|ENSG00000144824|ENSG00000148180|ENSG00000151914|ENSG00000154175|ENSG00000154188…	751	4.94168e-10
	12	GO:0022610	biological adhesion	46	ENSG00000019582|ENSG00000026508|ENSG00000079691|ENSG00000081138|ENSG00000081237|ENSG00000091972|ENSG00000102359|ENSG00000105426|ENSG00000105639|ENSG00000105851|ENSG00000111348|ENSG00000115165|ENSG00000117519|ENSG00000119535|ENSG00000134215|ENSG00000135535|ENSG00000138722|ENSG00000141293|ENSG00000142192|ENSG00000143153|ENSG00000144824|ENSG00000148180|ENSG00000151914|ENSG00000154175|ENSG00000154188…	754	5.63151e-10
	13	GO:0046649	lymphocyte activation	33	ENSG00000019582|ENSG00000048052|ENSG00000067082|ENSG00000081237|ENSG00000105639|ENSG00000105851|ENSG00000106546|ENSG00000107099|ENSG00000117450|ENSG00000118503|ENSG00000120738|ENSG00000122025|ENSG00000130303|ENSG00000134215|ENSG00000148180|ENSG00000160593|ENSG00000166501|ENSG00000166710|ENSG00000171522|ENSG00000175857|ENSG00000179344|ENSG00000196126|ENSG00000196735|ENSG00000198502|ENSG00000204252…	444	1.75739e-09
	14	GO:0065007	biological regulation	206	ENSG00000007062|ENSG00000011454|ENSG00000019582|ENSG00000026025|ENSG00000026508|ENSG00000027075|ENSG00000030419|ENSG00000035862|ENSG00000041353|ENSG00000046889|ENSG00000047365|ENSG00000048052|ENSG00000048740|ENSG00000059588|ENSG00000060138|ENSG00000067082|ENSG00000071082|ENSG00000073756|ENSG00000075426|ENSG00000079691|ENSG00000081041|ENSG00000081237|ENSG00000081320|ENSG00000085276|ENSG00000085563…	7264	2.44997e-09
	15	GO:0019221	cytokine-mediated signaling pathway	29	ENSG00000019582|ENSG00000026508|ENSG00000081041|ENSG00000081237|ENSG00000105639|ENSG00000118503|ENSG00000119535|ENSG00000120738|ENSG00000120833|ENSG00000122025|ENSG00000130303|ENSG00000132274|ENSG00000138378|ENSG00000142089|ENSG00000154188|ENSG00000162645|ENSG00000166710|ENSG00000179344|ENSG00000184557|ENSG00000196126|ENSG00000196735|ENSG00000198502|ENSG00000204287|ENSG00000204592|ENSG00000205542…	360	3.01982e-09
	16	GO:0006952	defense response	48	ENSG00000019582|ENSG00000026508|ENSG00000048052|ENSG00000073756|ENSG00000081041|ENSG00000081237|ENSG00000087245|ENSG00000105426|ENSG00000105639|ENSG00000105851|ENSG00000110492|ENSG00000117450|ENSG00000118503|ENSG00000119535|ENSG00000120738|ENSG00000120885|ENSG00000130303|ENSG00000132274|ENSG00000138696|ENSG00000142089|ENSG00000142192|ENSG00000144802|ENSG00000145708|ENSG00000155849|ENSG00000159840…	885	1.08547e-08
	17	GO:0002682	regulation of immune system process	48	ENSG00000019582|ENSG00000027075|ENSG00000081041|ENSG00000081237|ENSG00000087245|ENSG00000091972|ENSG00000105426|ENSG00000105639|ENSG00000106546|ENSG00000118503|ENSG00000119535|ENSG00000120885|ENSG00000128016|ENSG00000130303|ENSG00000134215|ENSG00000141293|ENSG00000143995|ENSG00000148180|ENSG00000154188|ENSG00000155849|ENSG00000157514|ENSG00000160593|ENSG00000166501|ENSG00000166710|ENSG00000167613…	892	1.39634e-08
	18	GO:0048731	system development	96	ENSG00000007062|ENSG00000019582|ENSG00000026025|ENSG00000026508|ENSG00000027075|ENSG00000035862|ENSG00000046889|ENSG00000048052|ENSG00000060138|ENSG00000067082|ENSG00000073756|ENSG00000075426|ENSG00000081237|ENSG00000085276|ENSG00000087245|ENSG00000099204|ENSG00000102024|ENSG00000102359|ENSG00000104447|ENSG00000105426|ENSG00000105639|ENSG00000105851|ENSG00000105997|ENSG00000106546|ENSG00000108924…	2510	1.67722e-08
	19	GO:0040011	locomotion	50	ENSG00000019582|ENSG00000026508|ENSG00000048052|ENSG00000073756|ENSG00000079691|ENSG00000081041|ENSG00000081237|ENSG00000102359|ENSG00000105639|ENSG00000105851|ENSG00000107099|ENSG00000109756|ENSG00000110492|ENSG00000111348|ENSG00000112137|ENSG00000115306|ENSG00000119535|ENSG00000123358|ENSG00000124406|ENSG00000130303|ENSG00000134215|ENSG00000136205|ENSG00000137642|ENSG00000138696|ENSG00000142192…	960	1.90285e-08
	20	GO:0051239	regulation of multicellular organismal process	69	ENSG00000007062|ENSG00000011454|ENSG00000019582|ENSG00000026025|ENSG00000027075|ENSG00000035862|ENSG00000048052|ENSG00000048740|ENSG00000060138|ENSG00000073756|ENSG00000102359|ENSG00000104447|ENSG00000105426|ENSG00000105639|ENSG00000105851|ENSG00000109321|ENSG00000109756|ENSG00000111348|ENSG00000115306|ENSG00000118503|ENSG00000119535|ENSG00000120738|ENSG00000120885|ENSG00000124831|ENSG00000127528…	1569	2.2669e-08
	21	GO:0050789	regulation of biological process	196	ENSG00000007062|ENSG00000011454|ENSG00000019582|ENSG00000026025|ENSG00000026508|ENSG00000027075|ENSG00000030419|ENSG00000035862|ENSG00000041353|ENSG00000046889|ENSG00000047365|ENSG00000048052|ENSG00000048740|ENSG00000059588|ENSG00000060138|ENSG00000067082|ENSG00000071082|ENSG00000073756|ENSG00000075426|ENSG00000079691|ENSG00000081041|ENSG00000081237|ENSG00000081320|ENSG00000085276|ENSG00000085563…	6875	2.51449e-08
	22	GO:0045321	leukocyte activation	46	ENSG00000019582|ENSG00000026508|ENSG00000035862|ENSG00000048052|ENSG00000059804|ENSG00000067082|ENSG00000067225|ENSG00000081237|ENSG00000091972|ENSG00000104043|ENSG00000105639|ENSG00000105851|ENSG00000106546|ENSG00000107099|ENSG00000117450|ENSG00000118503|ENSG00000120738|ENSG00000120885|ENSG00000122025|ENSG00000124406|ENSG00000124570|ENSG00000130303|ENSG00000134215|ENSG00000139278|ENSG00000148180…	856	3.11037e-08
	23	GO:0007275	multicellular organism development	104	ENSG00000007062|ENSG00000019582|ENSG00000026025|ENSG00000026508|ENSG00000027075|ENSG00000035862|ENSG00000046889|ENSG00000048052|ENSG00000060138|ENSG00000067082|ENSG00000073756|ENSG00000075426|ENSG00000081237|ENSG00000085276|ENSG00000087245|ENSG00000099204|ENSG00000102024|ENSG00000102359|ENSG00000104447|ENSG00000105426|ENSG00000105639|ENSG00000105851|ENSG00000105997|ENSG00000106546|ENSG00000108924…	2849	3.59026e-08
	24	GO:0048522	positive regulation of cellular process	112	ENSG00000007062|ENSG00000019582|ENSG00000026508|ENSG00000027075|ENSG00000030419|ENSG00000035862|ENSG00000041353|ENSG00000048052|ENSG00000060138|ENSG00000067082|ENSG00000073756|ENSG00000075426|ENSG00000079691|ENSG00000081041|ENSG00000081237|ENSG00000081320|ENSG00000085276|ENSG00000087245|ENSG00000102359|ENSG00000104447|ENSG00000105639|ENSG00000105835|ENSG00000105851|ENSG00000105967|ENSG00000105997…	3178	5.10874e-08
	25	GO:0016477	cell migration	42	ENSG00000019582|ENSG00000026508|ENSG00000048052|ENSG00000073756|ENSG00000079691|ENSG00000081041|ENSG00000081237|ENSG00000102359|ENSG00000105639|ENSG00000105851|ENSG00000107099|ENSG00000109756|ENSG00000110492|ENSG00000111348|ENSG00000119535|ENSG00000123358|ENSG00000124406|ENSG00000130303|ENSG00000134215|ENSG00000136205|ENSG00000137642|ENSG00000143153|ENSG00000144824|ENSG00000148180|ENSG00000153234…	756	5.46912e-08
	26	GO:0010033	response to organic substance	76	ENSG00000011454|ENSG00000019582|ENSG00000026508|ENSG00000035862|ENSG00000048052|ENSG00000060138|ENSG00000067225|ENSG00000073756|ENSG00000081041|ENSG00000081237|ENSG00000087245|ENSG00000105639|ENSG00000105835|ENSG00000105851|ENSG00000109321|ENSG00000109756|ENSG00000110492|ENSG00000118503|ENSG00000119535|ENSG00000120738|ENSG00000120833|ENSG00000120885|ENSG00000121858|ENSG00000122025|ENSG00000123358…	1847	5.91314e-08
	27	GO:0098609	cell-cell adhesion	30	ENSG00000019582|ENSG00000026508|ENSG00000081138|ENSG00000081237|ENSG00000091972|ENSG00000102359|ENSG00000105639|ENSG00000105851|ENSG00000117519|ENSG00000135535|ENSG00000148180|ENSG00000154721|ENSG00000160593|ENSG00000170017|ENSG00000174059|ENSG00000174175|ENSG00000179344|ENSG00000179820|ENSG00000184226|ENSG00000196126|ENSG00000196735|ENSG00000198502|ENSG00000204252|ENSG00000204287|ENSG00000204472…	437	6.24995e-08
	28	GO:0042221	response to chemical	90	ENSG00000011454|ENSG00000019582|ENSG00000026508|ENSG00000035862|ENSG00000048052|ENSG00000060138|ENSG00000067225|ENSG00000073756|ENSG00000081041|ENSG00000081237|ENSG00000085563|ENSG00000087245|ENSG00000105639|ENSG00000105835|ENSG00000105851|ENSG00000106546|ENSG00000109321|ENSG00000109756|ENSG00000110492|ENSG00000110848|ENSG00000115306|ENSG00000117450|ENSG00000118231|ENSG00000118503|ENSG00000119535…	2358	7.21523e-08
	29	GO:0050896	response to stimulus	156	ENSG00000011454|ENSG00000019582|ENSG00000026025|ENSG00000026508|ENSG00000027075|ENSG00000035862|ENSG00000046889|ENSG00000047365|ENSG00000048052|ENSG00000059804|ENSG00000060138|ENSG00000067225|ENSG00000073756|ENSG00000079691|ENSG00000081041|ENSG00000081237|ENSG00000081320|ENSG00000085276|ENSG00000085563|ENSG00000087245|ENSG00000091972|ENSG00000104043|ENSG00000104894|ENSG00000105426|ENSG00000105639…	5047	7.88612e-08
	30	GO:0001775	cell activation	48	ENSG00000019582|ENSG00000026508|ENSG00000027075|ENSG00000035862|ENSG00000048052|ENSG00000059804|ENSG00000067082|ENSG00000067225|ENSG00000081237|ENSG00000091972|ENSG00000104043|ENSG00000105639|ENSG00000105851|ENSG00000106546|ENSG00000107099|ENSG00000117450|ENSG00000118503|ENSG00000120738|ENSG00000120885|ENSG00000122025|ENSG00000124406|ENSG00000124570|ENSG00000130303|ENSG00000134215|ENSG00000139278…	951	1.03214e-07
	31	GO:0007165	signal transduction	114	ENSG00000011454|ENSG00000019582|ENSG00000026025|ENSG00000026508|ENSG00000027075|ENSG00000035862|ENSG00000046889|ENSG00000047365|ENSG00000060138|ENSG00000073756|ENSG00000081041|ENSG00000081237|ENSG00000081320|ENSG00000085276|ENSG00000087245|ENSG00000104894|ENSG00000105426|ENSG00000105639|ENSG00000105835|ENSG00000105851|ENSG00000106546|ENSG00000107099|ENSG00000109321|ENSG00000109452|ENSG00000109756…	3297	1.05721e-07
	32	GO:0048870	cell motility	44	ENSG00000019582|ENSG00000026508|ENSG00000048052|ENSG00000073756|ENSG00000079691|ENSG00000081041|ENSG00000081237|ENSG00000102359|ENSG00000105639|ENSG00000105851|ENSG00000107099|ENSG00000109756|ENSG00000110492|ENSG00000111348|ENSG00000112137|ENSG00000119535|ENSG00000123358|ENSG00000124406|ENSG00000130303|ENSG00000134215|ENSG00000136205|ENSG00000137642|ENSG00000143153|ENSG00000144824|ENSG00000148180…	833	1.08292e-07
	33	GO:0051674	localization of cell	44	ENSG00000019582|ENSG00000026508|ENSG00000048052|ENSG00000073756|ENSG00000079691|ENSG00000081041|ENSG00000081237|ENSG00000102359|ENSG00000105639|ENSG00000105851|ENSG00000107099|ENSG00000109756|ENSG00000110492|ENSG00000111348|ENSG00000112137|ENSG00000119535|ENSG00000123358|ENSG00000124406|ENSG00000130303|ENSG00000134215|ENSG00000136205|ENSG00000137642|ENSG00000143153|ENSG00000144824|ENSG00000148180…	833	1.08292e-07
	34	GO:0070887	cellular response to chemical stimulus	73	ENSG00000011454|ENSG00000019582|ENSG00000026508|ENSG00000048052|ENSG00000060138|ENSG00000067225|ENSG00000073756|ENSG00000081041|ENSG00000081237|ENSG00000087245|ENSG00000105639|ENSG00000105851|ENSG00000106546|ENSG00000109756|ENSG00000110848|ENSG00000117450|ENSG00000118231|ENSG00000118503|ENSG00000119535|ENSG00000120738|ENSG00000120833|ENSG00000120885|ENSG00000122025|ENSG00000123358|ENSG00000125740…	1770	1.11827e-07
	35	GO:0030155	regulation of cell adhesion	29	ENSG00000019582|ENSG00000026508|ENSG00000079691|ENSG00000081237|ENSG00000105639|ENSG00000105851|ENSG00000111348|ENSG00000115165|ENSG00000134215|ENSG00000135535|ENSG00000141293|ENSG00000144824|ENSG00000148180|ENSG00000154175|ENSG00000154188|ENSG00000154721|ENSG00000179344|ENSG00000179820|ENSG00000196126|ENSG00000196735|ENSG00000198502|ENSG00000204252|ENSG00000204287|ENSG00000204472|ENSG00000204592…	428	1.39995e-07
	36	GO:0019886	antigen processing and presentation of exogenous peptide antigen via MHC class II	12	ENSG00000019582|ENSG00000179344|ENSG00000196126|ENSG00000196735|ENSG00000198502|ENSG00000204252|ENSG00000204257|ENSG00000204287|ENSG00000223865|ENSG00000231389|ENSG00000232629|ENSG00000237541	79	2.01817e-07
	37	GO:0006928	movement of cell or subcellular component	53	ENSG00000019582|ENSG00000026025|ENSG00000026508|ENSG00000048052|ENSG00000073756|ENSG00000079691|ENSG00000081041|ENSG00000081237|ENSG00000102359|ENSG00000105639|ENSG00000105851|ENSG00000107099|ENSG00000109756|ENSG00000110492|ENSG00000111348|ENSG00000112137|ENSG00000115306|ENSG00000119535|ENSG00000123358|ENSG00000124406|ENSG00000130303|ENSG00000134215|ENSG00000136205|ENSG00000137642|ENSG00000138696…	1131	2.19093e-07
	38	GO:0048856	anatomical structure development	109	ENSG00000007062|ENSG00000019582|ENSG00000026025|ENSG00000026508|ENSG00000027075|ENSG00000035862|ENSG00000046889|ENSG00000048052|ENSG00000060138|ENSG00000067082|ENSG00000073756|ENSG00000075426|ENSG00000079691|ENSG00000081237|ENSG00000085276|ENSG00000087245|ENSG00000099204|ENSG00000102024|ENSG00000102359|ENSG00000104447|ENSG00000105426|ENSG00000105639|ENSG00000105851|ENSG00000105997|ENSG00000106546…	3141	2.22018e-07
	39	GO:0008283	cell proliferation	56	ENSG00000019582|ENSG00000027075|ENSG00000035862|ENSG00000073756|ENSG00000075426|ENSG00000081041|ENSG00000081237|ENSG00000085276|ENSG00000085563|ENSG00000087245|ENSG00000105639|ENSG00000105835|ENSG00000105851|ENSG00000105997|ENSG00000106546|ENSG00000107099|ENSG00000109321|ENSG00000109756|ENSG00000113389|ENSG00000117450|ENSG00000118503|ENSG00000120738|ENSG00000120885|ENSG00000122025|ENSG00000123358…	1234	2.65129e-07
	40	GO:0002495	antigen processing and presentation of peptide antigen via MHC class II	12	ENSG00000019582|ENSG00000179344|ENSG00000196126|ENSG00000196735|ENSG00000198502|ENSG00000204252|ENSG00000204257|ENSG00000204287|ENSG00000223865|ENSG00000231389|ENSG00000232629|ENSG00000237541	81	2.67691e-07
	41	GO:0050776	regulation of immune response	35	ENSG00000019582|ENSG00000027075|ENSG00000081237|ENSG00000087245|ENSG00000091972|ENSG00000105426|ENSG00000105639|ENSG00000118503|ENSG00000120885|ENSG00000130303|ENSG00000134215|ENSG00000141293|ENSG00000154188|ENSG00000155849|ENSG00000160593|ENSG00000166501|ENSG00000166710|ENSG00000167613|ENSG00000169224|ENSG00000170345|ENSG00000174059|ENSG00000179344|ENSG00000184557|ENSG00000184588|ENSG00000186105…	603	2.92254e-07
	42	GO:0002504	antigen processing and presentation of peptide or polysaccharide antigen via MHC class II	12	ENSG00000019582|ENSG00000179344|ENSG00000196126|ENSG00000196735|ENSG00000198502|ENSG00000204252|ENSG00000204257|ENSG00000204287|ENSG00000223865|ENSG00000231389|ENSG00000232629|ENSG00000237541	82	3.07313e-07
	43	GO:0045785	positive regulation of cell adhesion	21	ENSG00000019582|ENSG00000026508|ENSG00000079691|ENSG00000081237|ENSG00000105639|ENSG00000134215|ENSG00000141293|ENSG00000154175|ENSG00000154188|ENSG00000179344|ENSG00000179820|ENSG00000196126|ENSG00000196735|ENSG00000198502|ENSG00000204287|ENSG00000204472|ENSG00000204592|ENSG00000223865|ENSG00000231389|ENSG00000232629|ENSG00000237541	258	4.3508e-07
	44	GO:0044700	single organism signaling	117	ENSG00000011454|ENSG00000019582|ENSG00000026025|ENSG00000026508|ENSG00000027075|ENSG00000035862|ENSG00000046889|ENSG00000047365|ENSG00000060138|ENSG00000073756|ENSG00000081041|ENSG00000081237|ENSG00000081320|ENSG00000085276|ENSG00000087245|ENSG00000104894|ENSG00000105426|ENSG00000105639|ENSG00000105835|ENSG00000105851|ENSG00000106546|ENSG00000107099|ENSG00000109321|ENSG00000109452|ENSG00000109756…	3518	5.92361e-07
	45	GO:0070661	leukocyte proliferation	17	ENSG00000019582|ENSG00000081237|ENSG00000105639|ENSG00000105851|ENSG00000106546|ENSG00000107099|ENSG00000113389|ENSG00000118503|ENSG00000120885|ENSG00000122025|ENSG00000134215|ENSG00000175857|ENSG00000204472|ENSG00000204482|ENSG00000204592|ENSG00000223865|ENSG00000231389	178	6.21696e-07
	46	GO:0044767	single-organism developmental process	113	ENSG00000007062|ENSG00000011454|ENSG00000019582|ENSG00000026025|ENSG00000026508|ENSG00000027075|ENSG00000035862|ENSG00000046889|ENSG00000048052|ENSG00000060138|ENSG00000067082|ENSG00000073756|ENSG00000075426|ENSG00000079691|ENSG00000081237|ENSG00000085276|ENSG00000087245|ENSG00000099204|ENSG00000102024|ENSG00000102359|ENSG00000104447|ENSG00000105426|ENSG00000105639|ENSG00000105851|ENSG00000105997…	3364	6.65803e-07
	47	GO:0030154	cell differentiation	81	ENSG00000007062|ENSG00000019582|ENSG00000026025|ENSG00000027075|ENSG00000035862|ENSG00000046889|ENSG00000048052|ENSG00000067082|ENSG00000073756|ENSG00000075426|ENSG00000079691|ENSG00000081237|ENSG00000085276|ENSG00000087245|ENSG00000104447|ENSG00000105426|ENSG00000105639|ENSG00000108924|ENSG00000109321|ENSG00000109756|ENSG00000110492|ENSG00000112414|ENSG00000115306|ENSG00000117519|ENSG00000118231…	2138	6.6971e-07
	48	GO:0023052	signaling	117	ENSG00000011454|ENSG00000019582|ENSG00000026025|ENSG00000026508|ENSG00000027075|ENSG00000035862|ENSG00000046889|ENSG00000047365|ENSG00000060138|ENSG00000073756|ENSG00000081041|ENSG00000081237|ENSG00000081320|ENSG00000085276|ENSG00000087245|ENSG00000104894|ENSG00000105426|ENSG00000105639|ENSG00000105835|ENSG00000105851|ENSG00000106546|ENSG00000107099|ENSG00000109321|ENSG00000109452|ENSG00000109756…	3528	6.9747e-07
	49	GO:0007154	cell communication	117	ENSG00000011454|ENSG00000019582|ENSG00000026025|ENSG00000026508|ENSG00000027075|ENSG00000035862|ENSG00000046889|ENSG00000047365|ENSG00000060138|ENSG00000073756|ENSG00000081041|ENSG00000081237|ENSG00000081320|ENSG00000085276|ENSG00000087245|ENSG00000104894|ENSG00000105426|ENSG00000105639|ENSG00000105835|ENSG00000105851|ENSG00000106546|ENSG00000107099|ENSG00000109321|ENSG00000109452|ENSG00000109756…	3534	7.68847e-07
	50	GO:0071310	cellular response to organic substance	62	ENSG00000011454|ENSG00000019582|ENSG00000026508|ENSG00000048052|ENSG00000060138|ENSG00000067225|ENSG00000073756|ENSG00000081041|ENSG00000081237|ENSG00000087245|ENSG00000105639|ENSG00000105851|ENSG00000109756|ENSG00000118503|ENSG00000119535|ENSG00000120738|ENSG00000120833|ENSG00000120885|ENSG00000122025|ENSG00000123358|ENSG00000125740|ENSG00000127528|ENSG00000128016|ENSG00000130303|ENSG00000130522…	1476	7.85751e-07
	51	GO:0010243	response to organonitrogen compound	31	ENSG00000011454|ENSG00000048052|ENSG00000067225|ENSG00000073756|ENSG00000087245|ENSG00000105639|ENSG00000105851|ENSG00000109321|ENSG00000109756|ENSG00000118503|ENSG00000120738|ENSG00000120833|ENSG00000121858|ENSG00000122025|ENSG00000123358|ENSG00000125740|ENSG00000127528|ENSG00000130522|ENSG00000134324|ENSG00000142192|ENSG00000145708|ENSG00000148180|ENSG00000153234|ENSG00000159388|ENSG00000166501…	530	1.27606e-06
	52	GO:0048513	animal organ development	71	ENSG00000007062|ENSG00000019582|ENSG00000026025|ENSG00000026508|ENSG00000027075|ENSG00000048052|ENSG00000060138|ENSG00000067082|ENSG00000073756|ENSG00000075426|ENSG00000081237|ENSG00000085276|ENSG00000087245|ENSG00000099204|ENSG00000102024|ENSG00000104447|ENSG00000105426|ENSG00000105639|ENSG00000105997|ENSG00000108924|ENSG00000109321|ENSG00000109756|ENSG00000110492|ENSG00000112414|ENSG00000118231…	1819	1.53756e-06
	53	GO:0051241	negative regulation of multicellular organismal process	32	ENSG00000019582|ENSG00000026025|ENSG00000060138|ENSG00000073756|ENSG00000105426|ENSG00000105639|ENSG00000105851|ENSG00000109321|ENSG00000109756|ENSG00000111348|ENSG00000118503|ENSG00000127528|ENSG00000128016|ENSG00000130303|ENSG00000137642|ENSG00000142192|ENSG00000143995|ENSG00000145708|ENSG00000147862|ENSG00000154188|ENSG00000157514|ENSG00000164116|ENSG00000166710|ENSG00000171522|ENSG00000174059…	563	1.57549e-06
	54	GO:0032502	developmental process	113	ENSG00000007062|ENSG00000011454|ENSG00000019582|ENSG00000026025|ENSG00000026508|ENSG00000027075|ENSG00000035862|ENSG00000046889|ENSG00000048052|ENSG00000060138|ENSG00000067082|ENSG00000073756|ENSG00000075426|ENSG00000079691|ENSG00000081237|ENSG00000085276|ENSG00000087245|ENSG00000099204|ENSG00000102024|ENSG00000102359|ENSG00000104447|ENSG00000105426|ENSG00000105639|ENSG00000105851|ENSG00000105997…	3424	1.7599e-06
	55	GO:0031295	T cell costimulation	9	ENSG00000179344|ENSG00000196126|ENSG00000196735|ENSG00000198502|ENSG00000204287|ENSG00000223865|ENSG00000231389|ENSG00000232629|ENSG00000237541	52	2.26778e-06
	56	GO:0042110	T cell activation	22	ENSG00000019582|ENSG00000081237|ENSG00000105639|ENSG00000105851|ENSG00000107099|ENSG00000120738|ENSG00000148180|ENSG00000160593|ENSG00000166710|ENSG00000171522|ENSG00000179344|ENSG00000196126|ENSG00000196735|ENSG00000198502|ENSG00000204252|ENSG00000204287|ENSG00000204472|ENSG00000204592|ENSG00000223865|ENSG00000231389|ENSG00000232629|ENSG00000237541	312	2.59265e-06
	57	GO:0007519	skeletal muscle tissue development	11	ENSG00000048052|ENSG00000060138|ENSG00000108924|ENSG00000120738|ENSG00000157514|ENSG00000159388|ENSG00000162772|ENSG00000168899|ENSG00000170345|ENSG00000185022|ENSG00000197321	83	2.64961e-06
	58	GO:0046683	response to organophosphorus	11	ENSG00000073756|ENSG00000105851|ENSG00000109321|ENSG00000109756|ENSG00000125740|ENSG00000130522|ENSG00000142192|ENSG00000145708|ENSG00000170345|ENSG00000171223|ENSG00000188404	83	2.64961e-06
	59	GO:0031294	lymphocyte costimulation	9	ENSG00000179344|ENSG00000196126|ENSG00000196735|ENSG00000198502|ENSG00000204287|ENSG00000223865|ENSG00000231389|ENSG00000232629|ENSG00000237541	53	2.67787e-06
	60	GO:0045087	innate immune response	30	ENSG00000026508|ENSG00000087245|ENSG00000105426|ENSG00000105639|ENSG00000105851|ENSG00000117450|ENSG00000118503|ENSG00000120738|ENSG00000120885|ENSG00000130303|ENSG00000132274|ENSG00000142089|ENSG00000142192|ENSG00000162645|ENSG00000166710|ENSG00000179344|ENSG00000184557|ENSG00000186105|ENSG00000196126|ENSG00000196730|ENSG00000196735|ENSG00000198502|ENSG00000198918|ENSG00000204287|ENSG00000204472…	522	2.75474e-06
	61	GO:1903039	positive regulation of leukocyte cell-cell adhesion	15	ENSG00000019582|ENSG00000026508|ENSG00000081237|ENSG00000105639|ENSG00000179344|ENSG00000196126|ENSG00000196735|ENSG00000198502|ENSG00000204287|ENSG00000204472|ENSG00000204592|ENSG00000223865|ENSG00000231389|ENSG00000232629|ENSG00000237541	157	2.87911e-06
	62	GO:0050851	antigen receptor-mediated signaling pathway	16	ENSG00000027075|ENSG00000081237|ENSG00000134215|ENSG00000141293|ENSG00000166501|ENSG00000169224|ENSG00000179344|ENSG00000184588|ENSG00000196126|ENSG00000196735|ENSG00000198502|ENSG00000204287|ENSG00000223865|ENSG00000231389|ENSG00000232629|ENSG00000237541	179	3.21982e-06
	63	GO:0006950	response to stress	89	ENSG00000019582|ENSG00000026508|ENSG00000027075|ENSG00000048052|ENSG00000060138|ENSG00000073756|ENSG00000079691|ENSG00000081041|ENSG00000081237|ENSG00000085276|ENSG00000085563|ENSG00000087245|ENSG00000105426|ENSG00000105639|ENSG00000105851|ENSG00000105967|ENSG00000107099|ENSG00000109321|ENSG00000110492|ENSG00000117450|ENSG00000118231|ENSG00000118503|ENSG00000119535|ENSG00000120738|ENSG00000120885…	2536	4.19816e-06
	64	GO:0060538	skeletal muscle organ development	11	ENSG00000048052|ENSG00000060138|ENSG00000108924|ENSG00000120738|ENSG00000157514|ENSG00000159388|ENSG00000162772|ENSG00000168899|ENSG00000170345|ENSG00000185022|ENSG00000197321	87	4.24193e-06
	65	GO:0051249	regulation of lymphocyte activation	20	ENSG00000019582|ENSG00000081237|ENSG00000105639|ENSG00000106546|ENSG00000118503|ENSG00000134215|ENSG00000148180|ENSG00000179344|ENSG00000196126|ENSG00000196735|ENSG00000198502|ENSG00000204252|ENSG00000204287|ENSG00000204472|ENSG00000204482|ENSG00000204592|ENSG00000223865|ENSG00000231389|ENSG00000232629|ENSG00000237541	276	4.99947e-06
	66	GO:0048869	cellular developmental process	82	ENSG00000007062|ENSG00000019582|ENSG00000026025|ENSG00000027075|ENSG00000035862|ENSG00000046889|ENSG00000048052|ENSG00000067082|ENSG00000073756|ENSG00000075426|ENSG00000079691|ENSG00000081237|ENSG00000085276|ENSG00000087245|ENSG00000104447|ENSG00000105426|ENSG00000105639|ENSG00000108924|ENSG00000109321|ENSG00000109756|ENSG00000110492|ENSG00000112414|ENSG00000115306|ENSG00000117519|ENSG00000118231…	2282	5.0087e-06
	67	GO:0051591	response to cAMP	9	ENSG00000105851|ENSG00000109321|ENSG00000109756|ENSG00000125740|ENSG00000130522|ENSG00000142192|ENSG00000145708|ENSG00000170345|ENSG00000171223	58	5.82607e-06
	68	GO:0050900	leukocyte migration	18	ENSG00000019582|ENSG00000026508|ENSG00000081041|ENSG00000105851|ENSG00000107099|ENSG00000119535|ENSG00000134215|ENSG00000143153|ENSG00000154188|ENSG00000154721|ENSG00000160593|ENSG00000169224|ENSG00000171522|ENSG00000174059|ENSG00000174175|ENSG00000184588|ENSG00000188404|ENSG00000204472	232	5.87616e-06
	69	GO:0002478	antigen processing and presentation of exogenous peptide antigen	14	ENSG00000019582|ENSG00000166710|ENSG00000179344|ENSG00000196126|ENSG00000196735|ENSG00000198502|ENSG00000204252|ENSG00000204257|ENSG00000204287|ENSG00000204592|ENSG00000223865|ENSG00000231389|ENSG00000232629|ENSG00000237541	147	6.44062e-06
	70	GO:0014074	response to purine-containing compound	11	ENSG00000073756|ENSG00000105851|ENSG00000109321|ENSG00000109756|ENSG00000125740|ENSG00000130522|ENSG00000142192|ENSG00000145708|ENSG00000170345|ENSG00000171223|ENSG00000188404	91	6.61495e-06
	71	GO:0009719	response to endogenous stimulus	45	ENSG00000011454|ENSG00000026508|ENSG00000035862|ENSG00000048052|ENSG00000067225|ENSG00000073756|ENSG00000087245|ENSG00000105639|ENSG00000105851|ENSG00000109321|ENSG00000109756|ENSG00000110492|ENSG00000118503|ENSG00000120738|ENSG00000120833|ENSG00000121858|ENSG00000122025|ENSG00000123358|ENSG00000125740|ENSG00000127528|ENSG00000128016|ENSG00000130522|ENSG00000132475|ENSG00000134324|ENSG00000138696…	1001	6.66208e-06
	72	GO:0050870	positive regulation of T cell activation	14	ENSG00000019582|ENSG00000081237|ENSG00000105639|ENSG00000179344|ENSG00000196126|ENSG00000196735|ENSG00000198502|ENSG00000204287|ENSG00000204472|ENSG00000204592|ENSG00000223865|ENSG00000231389|ENSG00000232629|ENSG00000237541	148	6.9709e-06
	73	GO:0007166	cell surface receptor signaling pathway	63	ENSG00000011454|ENSG00000019582|ENSG00000026025|ENSG00000026508|ENSG00000027075|ENSG00000081041|ENSG00000081237|ENSG00000087245|ENSG00000104894|ENSG00000105639|ENSG00000109321|ENSG00000109756|ENSG00000110492|ENSG00000112414|ENSG00000115306|ENSG00000118503|ENSG00000119535|ENSG00000120738|ENSG00000120833|ENSG00000121858|ENSG00000122025|ENSG00000130303|ENSG00000132274|ENSG00000134215|ENSG00000138378…	1610	6.99433e-06
	74	GO:0022409	positive regulation of cell-cell adhesion	15	ENSG00000019582|ENSG00000026508|ENSG00000081237|ENSG00000105639|ENSG00000179344|ENSG00000196126|ENSG00000196735|ENSG00000198502|ENSG00000204287|ENSG00000204472|ENSG00000204592|ENSG00000223865|ENSG00000231389|ENSG00000232629|ENSG00000237541	169	7.16591e-06
	75	GO:1901698	response to nitrogen compound	32	ENSG00000011454|ENSG00000048052|ENSG00000067225|ENSG00000073756|ENSG00000087245|ENSG00000105639|ENSG00000105851|ENSG00000109321|ENSG00000109756|ENSG00000118503|ENSG00000120738|ENSG00000120833|ENSG00000121858|ENSG00000122025|ENSG00000123358|ENSG00000125740|ENSG00000127528|ENSG00000130522|ENSG00000133019|ENSG00000134324|ENSG00000142192|ENSG00000145708|ENSG00000148180|ENSG00000153234|ENSG00000159388…	605	7.18843e-06
	76	GO:0016337	single organismal cell-cell adhesion	24	ENSG00000019582|ENSG00000026508|ENSG00000081138|ENSG00000081237|ENSG00000102359|ENSG00000105639|ENSG00000105851|ENSG00000148180|ENSG00000154721|ENSG00000174059|ENSG00000174175|ENSG00000179344|ENSG00000179820|ENSG00000196126|ENSG00000196735|ENSG00000198502|ENSG00000204252|ENSG00000204287|ENSG00000204472|ENSG00000204592|ENSG00000223865|ENSG00000231389|ENSG00000232629|ENSG00000237541	384	7.2855e-06
	77	GO:0051716	cellular response to stimulus	129	ENSG00000011454|ENSG00000019582|ENSG00000026025|ENSG00000026508|ENSG00000027075|ENSG00000035862|ENSG00000046889|ENSG00000047365|ENSG00000048052|ENSG00000060138|ENSG00000067225|ENSG00000073756|ENSG00000081041|ENSG00000081237|ENSG00000081320|ENSG00000085276|ENSG00000087245|ENSG00000104894|ENSG00000105426|ENSG00000105639|ENSG00000105835|ENSG00000105851|ENSG00000105967|ENSG00000106546|ENSG00000107099…	4181	7.37507e-06
	78	GO:0019884	antigen processing and presentation of exogenous antigen	14	ENSG00000019582|ENSG00000166710|ENSG00000179344|ENSG00000196126|ENSG00000196735|ENSG00000198502|ENSG00000204252|ENSG00000204257|ENSG00000204287|ENSG00000204592|ENSG00000223865|ENSG00000231389|ENSG00000232629|ENSG00000237541	149	7.53957e-06
	79	GO:0050794	regulation of cellular process	181	ENSG00000007062|ENSG00000011454|ENSG00000019582|ENSG00000026025|ENSG00000026508|ENSG00000027075|ENSG00000030419|ENSG00000035862|ENSG00000041353|ENSG00000046889|ENSG00000047365|ENSG00000048052|ENSG00000059588|ENSG00000060138|ENSG00000067082|ENSG00000073756|ENSG00000075426|ENSG00000079691|ENSG00000081041|ENSG00000081237|ENSG00000081320|ENSG00000085276|ENSG00000087245|ENSG00000091972|ENSG00000102359…	6517	7.66435e-06
	80	GO:0009725	response to hormone	30	ENSG00000011454|ENSG00000035862|ENSG00000048052|ENSG00000067225|ENSG00000073756|ENSG00000105639|ENSG00000109321|ENSG00000110492|ENSG00000120738|ENSG00000120833|ENSG00000121858|ENSG00000122025|ENSG00000123358|ENSG00000125740|ENSG00000128016|ENSG00000130522|ENSG00000132475|ENSG00000134324|ENSG00000145708|ENSG00000153234|ENSG00000157214|ENSG00000159388|ENSG00000166501|ENSG00000170345|ENSG00000170776…	550	7.83271e-06
	81	GO:0050865	regulation of cell activation	22	ENSG00000019582|ENSG00000081237|ENSG00000091972|ENSG00000105639|ENSG00000106546|ENSG00000118503|ENSG00000134215|ENSG00000148180|ENSG00000174175|ENSG00000179344|ENSG00000196126|ENSG00000196735|ENSG00000198502|ENSG00000204252|ENSG00000204287|ENSG00000204472|ENSG00000204482|ENSG00000204592|ENSG00000223865|ENSG00000231389|ENSG00000232629|ENSG00000237541	336	8.58722e-06
	82	GO:0048519	negative regulation of biological process	106	ENSG00000011454|ENSG00000019582|ENSG00000026025|ENSG00000026508|ENSG00000027075|ENSG00000030419|ENSG00000035862|ENSG00000046889|ENSG00000048052|ENSG00000060138|ENSG00000071082|ENSG00000073756|ENSG00000079691|ENSG00000081237|ENSG00000085276|ENSG00000091972|ENSG00000104447|ENSG00000105426|ENSG00000105639|ENSG00000105851|ENSG00000105967|ENSG00000106546|ENSG00000107099|ENSG00000109321|ENSG00000109475…	3248	8.91953e-06
	83	GO:0009605	response to external stimulus	50	ENSG00000019582|ENSG00000073756|ENSG00000081041|ENSG00000081237|ENSG00000105426|ENSG00000105851|ENSG00000115306|ENSG00000118503|ENSG00000119535|ENSG00000120885|ENSG00000123358|ENSG00000125740|ENSG00000128016|ENSG00000130303|ENSG00000130522|ENSG00000132274|ENSG00000133112|ENSG00000134107|ENSG00000134215|ENSG00000134419|ENSG00000138696|ENSG00000142089|ENSG00000142192|ENSG00000144824|ENSG00000147862…	1177	9.08828e-06
	84	GO:0009888	tissue development	44	ENSG00000007062|ENSG00000026025|ENSG00000026508|ENSG00000027075|ENSG00000048052|ENSG00000060138|ENSG00000073756|ENSG00000075426|ENSG00000081237|ENSG00000087245|ENSG00000104447|ENSG00000105426|ENSG00000105997|ENSG00000108924|ENSG00000109321|ENSG00000109756|ENSG00000117519|ENSG00000118231|ENSG00000120738|ENSG00000127528|ENSG00000128016|ENSG00000134531|ENSG00000138696|ENSG00000139318|ENSG00000144824…	983	9.61051e-06
	85	GO:0007159	leukocyte cell-cell adhesion	18	ENSG00000019582|ENSG00000026508|ENSG00000081237|ENSG00000105639|ENSG00000148180|ENSG00000174175|ENSG00000179344|ENSG00000196126|ENSG00000196735|ENSG00000198502|ENSG00000204252|ENSG00000204287|ENSG00000204472|ENSG00000204592|ENSG00000223865|ENSG00000231389|ENSG00000232629|ENSG00000237541	242	1.05467e-05
	86	GO:0002694	regulation of leukocyte activation	21	ENSG00000019582|ENSG00000081237|ENSG00000091972|ENSG00000105639|ENSG00000106546|ENSG00000118503|ENSG00000134215|ENSG00000148180|ENSG00000179344|ENSG00000196126|ENSG00000196735|ENSG00000198502|ENSG00000204252|ENSG00000204287|ENSG00000204472|ENSG00000204482|ENSG00000204592|ENSG00000223865|ENSG00000231389|ENSG00000232629|ENSG00000237541	316	1.10625e-05
	87	GO:1903037	regulation of leukocyte cell-cell adhesion	17	ENSG00000019582|ENSG00000026508|ENSG00000081237|ENSG00000105639|ENSG00000148180|ENSG00000179344|ENSG00000196126|ENSG00000196735|ENSG00000198502|ENSG00000204252|ENSG00000204287|ENSG00000204472|ENSG00000204592|ENSG00000223865|ENSG00000231389|ENSG00000232629|ENSG00000237541	221	1.20199e-05
	88	GO:0048002	antigen processing and presentation of peptide antigen	14	ENSG00000019582|ENSG00000166710|ENSG00000179344|ENSG00000196126|ENSG00000196735|ENSG00000198502|ENSG00000204252|ENSG00000204257|ENSG00000204287|ENSG00000204592|ENSG00000223865|ENSG00000231389|ENSG00000232629|ENSG00000237541	156	1.2811e-05
	89	GO:0098602	single organism cell adhesion	25	ENSG00000019582|ENSG00000026508|ENSG00000079691|ENSG00000081138|ENSG00000081237|ENSG00000102359|ENSG00000105639|ENSG00000105851|ENSG00000148180|ENSG00000154721|ENSG00000174059|ENSG00000174175|ENSG00000179344|ENSG00000179820|ENSG00000196126|ENSG00000196735|ENSG00000198502|ENSG00000204252|ENSG00000204287|ENSG00000204472|ENSG00000204592|ENSG00000223865|ENSG00000231389|ENSG00000232629|ENSG00000237541	427	1.44452e-05
	90	GO:0050863	regulation of T cell activation	16	ENSG00000019582|ENSG00000081237|ENSG00000105639|ENSG00000148180|ENSG00000179344|ENSG00000196126|ENSG00000196735|ENSG00000198502|ENSG00000204252|ENSG00000204287|ENSG00000204472|ENSG00000204592|ENSG00000223865|ENSG00000231389|ENSG00000232629|ENSG00000237541	209	2.31278e-05
	91	GO:0051251	positive regulation of lymphocyte activation	15	ENSG00000019582|ENSG00000081237|ENSG00000105639|ENSG00000134215|ENSG00000179344|ENSG00000196126|ENSG00000196735|ENSG00000198502|ENSG00000204287|ENSG00000204472|ENSG00000204592|ENSG00000223865|ENSG00000231389|ENSG00000232629|ENSG00000237541	190	2.91668e-05
	92	GO:0050867	positive regulation of cell activation	16	ENSG00000019582|ENSG00000081237|ENSG00000105639|ENSG00000134215|ENSG00000174175|ENSG00000179344|ENSG00000196126|ENSG00000196735|ENSG00000198502|ENSG00000204287|ENSG00000204472|ENSG00000204592|ENSG00000223865|ENSG00000231389|ENSG00000232629|ENSG00000237541	213	2.92101e-05
	93	GO:0022407	regulation of cell-cell adhesion	18	ENSG00000019582|ENSG00000026508|ENSG00000081237|ENSG00000105639|ENSG00000148180|ENSG00000179344|ENSG00000179820|ENSG00000196126|ENSG00000196735|ENSG00000198502|ENSG00000204252|ENSG00000204287|ENSG00000204472|ENSG00000204592|ENSG00000223865|ENSG00000231389|ENSG00000232629|ENSG00000237541	262	3.0848e-05
	94	GO:0042127	regulation of cell proliferation	41	ENSG00000019582|ENSG00000027075|ENSG00000035862|ENSG00000073756|ENSG00000075426|ENSG00000081041|ENSG00000081237|ENSG00000087245|ENSG00000105639|ENSG00000105835|ENSG00000105997|ENSG00000106546|ENSG00000109321|ENSG00000109756|ENSG00000113389|ENSG00000118503|ENSG00000120738|ENSG00000122025|ENSG00000123358|ENSG00000128016|ENSG00000129521|ENSG00000130522|ENSG00000134215|ENSG00000134419|ENSG00000135535…	938	3.55253e-05
	95	GO:0046651	lymphocyte proliferation	14	ENSG00000019582|ENSG00000081237|ENSG00000105639|ENSG00000105851|ENSG00000106546|ENSG00000107099|ENSG00000122025|ENSG00000134215|ENSG00000175857|ENSG00000204472|ENSG00000204482|ENSG00000204592|ENSG00000223865|ENSG00000231389	171	3.60981e-05
	96	GO:0048583	regulation of response to stimulus	82	ENSG00000011454|ENSG00000019582|ENSG00000026508|ENSG00000027075|ENSG00000035862|ENSG00000046889|ENSG00000047365|ENSG00000060138|ENSG00000073756|ENSG00000081041|ENSG00000081237|ENSG00000085276|ENSG00000085563|ENSG00000087245|ENSG00000091972|ENSG00000105426|ENSG00000105639|ENSG00000105851|ENSG00000109756|ENSG00000111348|ENSG00000117450|ENSG00000118503|ENSG00000120738|ENSG00000120833|ENSG00000120885…	2403	3.75351e-05
	97	GO:0032943	mononuclear cell proliferation	14	ENSG00000019582|ENSG00000081237|ENSG00000105639|ENSG00000105851|ENSG00000106546|ENSG00000107099|ENSG00000122025|ENSG00000134215|ENSG00000175857|ENSG00000204472|ENSG00000204482|ENSG00000204592|ENSG00000223865|ENSG00000231389	172	3.85098e-05
	98	GO:0030334	regulation of cell migration	24	ENSG00000019582|ENSG00000048052|ENSG00000073756|ENSG00000079691|ENSG00000081041|ENSG00000081237|ENSG00000102359|ENSG00000109756|ENSG00000111348|ENSG00000124406|ENSG00000130303|ENSG00000137642|ENSG00000144824|ENSG00000148180|ENSG00000154133|ENSG00000154188|ENSG00000169224|ENSG00000171522|ENSG00000174175|ENSG00000179820|ENSG00000183691|ENSG00000187164|ENSG00000204472|ENSG00000205542	426	4.03067e-05
	99	GO:0030593	neutrophil chemotaxis	7	ENSG00000019582|ENSG00000081041|ENSG00000105851|ENSG00000119535|ENSG00000134215|ENSG00000160593|ENSG00000184588	42	4.03949e-05
	100	GO:0010941	regulation of cell death	44	ENSG00000019582|ENSG00000026508|ENSG00000027075|ENSG00000060138|ENSG00000073756|ENSG00000081320|ENSG00000085276|ENSG00000105639|ENSG00000105851|ENSG00000107099|ENSG00000109756|ENSG00000110492|ENSG00000118503|ENSG00000120738|ENSG00000120833|ENSG00000120885|ENSG00000121858|ENSG00000122025|ENSG00000128016|ENSG00000129521|ENSG00000129675|ENSG00000130522|ENSG00000133112|ENSG00000133134|ENSG00000134215…	1044	4.25059e-05
	101	GO:0006614	SRP-dependent cotranslational protein targeting to membrane	10	ENSG00000071082|ENSG00000109475|ENSG00000112306|ENSG00000134419|ENSG00000142676|ENSG00000145425|ENSG00000156482|ENSG00000177954|ENSG00000182899|ENSG00000198918	92	4.45849e-05
	102	GO:0008284	positive regulation of cell proliferation	26	ENSG00000019582|ENSG00000027075|ENSG00000073756|ENSG00000075426|ENSG00000081237|ENSG00000087245|ENSG00000105639|ENSG00000105835|ENSG00000105997|ENSG00000109321|ENSG00000118503|ENSG00000120738|ENSG00000122025|ENSG00000123358|ENSG00000134215|ENSG00000134419|ENSG00000136205|ENSG00000153291|ENSG00000160593|ENSG00000162772|ENSG00000183691|ENSG00000185630|ENSG00000204472|ENSG00000204592|ENSG00000223865…	490	5.25626e-05
	103	GO:0097530	granulocyte migration	8	ENSG00000019582|ENSG00000081041|ENSG00000105851|ENSG00000119535|ENSG00000134215|ENSG00000160593|ENSG00000171522|ENSG00000184588	59	5.32909e-05
	104	GO:0001568	blood vessel development	21	ENSG00000048052|ENSG00000073756|ENSG00000087245|ENSG00000102359|ENSG00000105851|ENSG00000105997|ENSG00000106546|ENSG00000109756|ENSG00000118503|ENSG00000120738|ENSG00000123358|ENSG00000134215|ENSG00000143995|ENSG00000154133|ENSG00000154188|ENSG00000166501|ENSG00000171223|ENSG00000174059|ENSG00000183691|ENSG00000184557|ENSG00000185215	352	5.50067e-05
	105	GO:0045595	regulation of cell differentiation	39	ENSG00000007062|ENSG00000019582|ENSG00000026025|ENSG00000027075|ENSG00000035862|ENSG00000048052|ENSG00000073756|ENSG00000079691|ENSG00000104447|ENSG00000105426|ENSG00000105639|ENSG00000109321|ENSG00000109756|ENSG00000119535|ENSG00000128016|ENSG00000130522|ENSG00000136929|ENSG00000137642|ENSG00000138696|ENSG00000139318|ENSG00000142192|ENSG00000143995|ENSG00000144824|ENSG00000166710|ENSG00000170345…	892	5.64047e-05
	106	GO:0001501	skeletal system development	17	ENSG00000026508|ENSG00000081237|ENSG00000087245|ENSG00000102024|ENSG00000104447|ENSG00000105997|ENSG00000113389|ENSG00000117450|ENSG00000138696|ENSG00000143995|ENSG00000147862|ENSG00000151702|ENSG00000170776|ENSG00000171522|ENSG00000183688|ENSG00000183691|ENSG00000185630	250	5.84599e-05
	107	GO:0045944	positive regulation of transcription from RNA polymerase II promoter	32	ENSG00000030419|ENSG00000067082|ENSG00000075426|ENSG00000104447|ENSG00000105835|ENSG00000105967|ENSG00000106546|ENSG00000108924|ENSG00000120738|ENSG00000123358|ENSG00000125740|ENSG00000127528|ENSG00000130522|ENSG00000133169|ENSG00000134324|ENSG00000138378|ENSG00000138696|ENSG00000141293|ENSG00000142192|ENSG00000143995|ENSG00000144893|ENSG00000145687|ENSG00000147862|ENSG00000151702|ENSG00000153234…	674	6.14699e-05
	108	GO:0044699	single-organism process	209	ENSG00000006756|ENSG00000007062|ENSG00000008311|ENSG00000010404|ENSG00000011454|ENSG00000019582|ENSG00000026025|ENSG00000026508|ENSG00000027075|ENSG00000035862|ENSG00000041353|ENSG00000042980|ENSG00000046889|ENSG00000047365|ENSG00000048052|ENSG00000059804|ENSG00000060138|ENSG00000064042|ENSG00000067082|ENSG00000067225|ENSG00000073756|ENSG00000075426|ENSG00000078269|ENSG00000079691|ENSG00000081041…	8077	6.40428e-05
	109	GO:0050793	regulation of developmental process	53	ENSG00000007062|ENSG00000011454|ENSG00000019582|ENSG00000026025|ENSG00000027075|ENSG00000035862|ENSG00000048052|ENSG00000060138|ENSG00000073756|ENSG00000079691|ENSG00000102359|ENSG00000104447|ENSG00000105426|ENSG00000105639|ENSG00000109321|ENSG00000109756|ENSG00000111348|ENSG00000118503|ENSG00000119535|ENSG00000120738|ENSG00000128016|ENSG00000130522|ENSG00000136929|ENSG00000137642|ENSG00000138696…	1372	6.62469e-05
	110	GO:0006613	cotranslational protein targeting to membrane	10	ENSG00000071082|ENSG00000109475|ENSG00000112306|ENSG00000134419|ENSG00000142676|ENSG00000145425|ENSG00000156482|ENSG00000177954|ENSG00000182899|ENSG00000198918	97	7.03859e-05
	111	GO:0002429	immune response-activating cell surface receptor signaling pathway	17	ENSG00000027075|ENSG00000081237|ENSG00000134215|ENSG00000141293|ENSG00000155849|ENSG00000166501|ENSG00000169224|ENSG00000179344|ENSG00000184588|ENSG00000196126|ENSG00000196735|ENSG00000198502|ENSG00000204287|ENSG00000223865|ENSG00000231389|ENSG00000232629|ENSG00000237541	254	7.12293e-05
	112	GO:0002768	immune response-regulating cell surface receptor signaling pathway	18	ENSG00000027075|ENSG00000081237|ENSG00000134215|ENSG00000141293|ENSG00000155849|ENSG00000166501|ENSG00000169224|ENSG00000170345|ENSG00000179344|ENSG00000184588|ENSG00000196126|ENSG00000196735|ENSG00000198502|ENSG00000204287|ENSG00000223865|ENSG00000231389|ENSG00000232629|ENSG00000237541	280	7.35808e-05
	113	GO:0048584	positive regulation of response to stimulus	51	ENSG00000019582|ENSG00000026508|ENSG00000027075|ENSG00000035862|ENSG00000073756|ENSG00000081041|ENSG00000081237|ENSG00000087245|ENSG00000105426|ENSG00000105851|ENSG00000109756|ENSG00000118503|ENSG00000120833|ENSG00000120885|ENSG00000121858|ENSG00000122025|ENSG00000130303|ENSG00000132274|ENSG00000134215|ENSG00000135090|ENSG00000138696|ENSG00000139318|ENSG00000141293|ENSG00000143384|ENSG00000148180…	1309	7.56265e-05
	114	GO:0002696	positive regulation of leukocyte activation	15	ENSG00000019582|ENSG00000081237|ENSG00000105639|ENSG00000134215|ENSG00000179344|ENSG00000196126|ENSG00000196735|ENSG00000198502|ENSG00000204287|ENSG00000204472|ENSG00000204592|ENSG00000223865|ENSG00000231389|ENSG00000232629|ENSG00000237541	208	8.27917e-05
	115	GO:0050778	positive regulation of immune response	25	ENSG00000019582|ENSG00000027075|ENSG00000081237|ENSG00000087245|ENSG00000105426|ENSG00000118503|ENSG00000120885|ENSG00000134215|ENSG00000141293|ENSG00000155849|ENSG00000166501|ENSG00000166710|ENSG00000169224|ENSG00000179344|ENSG00000184588|ENSG00000186105|ENSG00000196126|ENSG00000196735|ENSG00000198502|ENSG00000204287|ENSG00000204592|ENSG00000223865|ENSG00000231389|ENSG00000232629|ENSG00000237541	475	8.40114e-05
	116	GO:0019882	antigen processing and presentation	14	ENSG00000019582|ENSG00000166710|ENSG00000179344|ENSG00000196126|ENSG00000196735|ENSG00000198502|ENSG00000204252|ENSG00000204257|ENSG00000204287|ENSG00000204592|ENSG00000223865|ENSG00000231389|ENSG00000232629|ENSG00000237541	185	8.53936e-05
	117	GO:1990266	neutrophil migration	7	ENSG00000019582|ENSG00000081041|ENSG00000105851|ENSG00000119535|ENSG00000134215|ENSG00000160593|ENSG00000184588	47	8.54555e-05
	118	GO:0051384	response to glucocorticoid	9	ENSG00000073756|ENSG00000109321|ENSG00000110492|ENSG00000122025|ENSG00000125740|ENSG00000128016|ENSG00000170345|ENSG00000170776|ENSG00000204472	81	9.04608e-05
	119	GO:0045047	protein targeting to ER	10	ENSG00000071082|ENSG00000109475|ENSG00000112306|ENSG00000134419|ENSG00000142676|ENSG00000145425|ENSG00000156482|ENSG00000177954|ENSG00000182899|ENSG00000198918	101	9.929e-05
	120	GO:0001944	vasculature development	21	ENSG00000048052|ENSG00000073756|ENSG00000087245|ENSG00000102359|ENSG00000105851|ENSG00000105997|ENSG00000106546|ENSG00000109756|ENSG00000118503|ENSG00000120738|ENSG00000123358|ENSG00000134215|ENSG00000143995|ENSG00000154133|ENSG00000154188|ENSG00000166501|ENSG00000171223|ENSG00000174059|ENSG00000183691|ENSG00000184557|ENSG00000185215	367	9.98655e-05
	121	GO:0002684	positive regulation of immune system process	30	ENSG00000019582|ENSG00000027075|ENSG00000081041|ENSG00000081237|ENSG00000087245|ENSG00000105426|ENSG00000105639|ENSG00000118503|ENSG00000120885|ENSG00000134215|ENSG00000141293|ENSG00000155849|ENSG00000166501|ENSG00000166710|ENSG00000169224|ENSG00000170345|ENSG00000174175|ENSG00000179344|ENSG00000184588|ENSG00000186105|ENSG00000196126|ENSG00000196735|ENSG00000198502|ENSG00000204287|ENSG00000204472…	634	0.000112933
	122	GO:0002396	MHC protein complex assembly	3	ENSG00000196126|ENSG00000204257|ENSG00000204287	5	0.000113551
	123	GO:0043536	positive regulation of blood vessel endothelial cell migration	5	ENSG00000048052|ENSG00000073756|ENSG00000102359|ENSG00000154188|ENSG00000205542	22	0.000113943
	124	GO:0006935	chemotaxis	18	ENSG00000019582|ENSG00000081041|ENSG00000105851|ENSG00000115306|ENSG00000119535|ENSG00000123358|ENSG00000134215|ENSG00000138696|ENSG00000142192|ENSG00000147862|ENSG00000154188|ENSG00000160593|ENSG00000170017|ENSG00000173198|ENSG00000183691|ENSG00000184588|ENSG00000204472|ENSG00000205542	290	0.000115171
	125	GO:0030029	actin filament-based process	24	ENSG00000026025|ENSG00000064042|ENSG00000079691|ENSG00000102024|ENSG00000111348|ENSG00000112137|ENSG00000115306|ENSG00000117519|ENSG00000130303|ENSG00000144824|ENSG00000148180|ENSG00000154783|ENSG00000155849|ENSG00000159840|ENSG00000165995|ENSG00000170776|ENSG00000171522|ENSG00000179820|ENSG00000183688|ENSG00000184588|ENSG00000187164|ENSG00000198467|ENSG00000204472|ENSG00000205542	456	0.00011714
	126	GO:0042330	taxis	18	ENSG00000019582|ENSG00000081041|ENSG00000105851|ENSG00000115306|ENSG00000119535|ENSG00000123358|ENSG00000134215|ENSG00000138696|ENSG00000142192|ENSG00000147862|ENSG00000154188|ENSG00000160593|ENSG00000170017|ENSG00000173198|ENSG00000183691|ENSG00000184588|ENSG00000204472|ENSG00000205542	291	0.000120295
	127	GO:0006612	protein targeting to membrane	13	ENSG00000071082|ENSG00000109475|ENSG00000112306|ENSG00000115306|ENSG00000134419|ENSG00000138669|ENSG00000142676|ENSG00000145425|ENSG00000156482|ENSG00000177954|ENSG00000179820|ENSG00000182899|ENSG00000198918	168	0.000122098
	128	GO:0048585	negative regulation of response to stimulus	39	ENSG00000011454|ENSG00000019582|ENSG00000026508|ENSG00000035862|ENSG00000046889|ENSG00000060138|ENSG00000073756|ENSG00000081237|ENSG00000085276|ENSG00000105426|ENSG00000105639|ENSG00000118503|ENSG00000120738|ENSG00000120833|ENSG00000120885|ENSG00000121858|ENSG00000130303|ENSG00000133112|ENSG00000135090|ENSG00000137642|ENSG00000139318|ENSG00000143384|ENSG00000144824|ENSG00000145708|ENSG00000153234…	926	0.000126078
	129	GO:2000145	regulation of cell motility	24	ENSG00000019582|ENSG00000048052|ENSG00000073756|ENSG00000079691|ENSG00000081041|ENSG00000081237|ENSG00000102359|ENSG00000109756|ENSG00000111348|ENSG00000124406|ENSG00000130303|ENSG00000137642|ENSG00000144824|ENSG00000148180|ENSG00000154133|ENSG00000154188|ENSG00000169224|ENSG00000171522|ENSG00000174175|ENSG00000179820|ENSG00000183691|ENSG00000187164|ENSG00000204472|ENSG00000205542	459	0.00012951
	130	GO:0072358	cardiovascular system development	21	ENSG00000048052|ENSG00000073756|ENSG00000087245|ENSG00000102359|ENSG00000105851|ENSG00000105997|ENSG00000106546|ENSG00000109756|ENSG00000118503|ENSG00000120738|ENSG00000123358|ENSG00000134215|ENSG00000143995|ENSG00000154133|ENSG00000154188|ENSG00000166501|ENSG00000171223|ENSG00000174059|ENSG00000183691|ENSG00000184557|ENSG00000185215	374	0.00013022
	131	GO:0097529	myeloid leukocyte migration	9	ENSG00000019582|ENSG00000081041|ENSG00000105851|ENSG00000119535|ENSG00000134215|ENSG00000160593|ENSG00000171522|ENSG00000184588|ENSG00000204472	85	0.000131903
	132	GO:0050852	T cell receptor signaling pathway	12	ENSG00000081237|ENSG00000141293|ENSG00000179344|ENSG00000184588|ENSG00000196126|ENSG00000196735|ENSG00000198502|ENSG00000204287|ENSG00000223865|ENSG00000231389|ENSG00000232629|ENSG00000237541	147	0.000134235
	133	GO:0048514	blood vessel morphogenesis	18	ENSG00000048052|ENSG00000073756|ENSG00000087245|ENSG00000102359|ENSG00000105851|ENSG00000105997|ENSG00000109756|ENSG00000118503|ENSG00000123358|ENSG00000134215|ENSG00000143995|ENSG00000154133|ENSG00000154188|ENSG00000166501|ENSG00000171223|ENSG00000174059|ENSG00000183691|ENSG00000185215	294	0.000136891
	134	GO:0072599	establishment of protein localization to endoplasmic reticulum	10	ENSG00000071082|ENSG00000109475|ENSG00000112306|ENSG00000134419|ENSG00000142676|ENSG00000145425|ENSG00000156482|ENSG00000177954|ENSG00000182899|ENSG00000198918	105	0.000137676
	135	GO:0007157	heterophilic cell-cell adhesion via plasma membrane cell adhesion molecules	5	ENSG00000091972|ENSG00000135535|ENSG00000160593|ENSG00000170017|ENSG00000174175	23	0.000142903
	136	GO:0071495	cellular response to endogenous stimulus	35	ENSG00000011454|ENSG00000026508|ENSG00000048052|ENSG00000067225|ENSG00000073756|ENSG00000087245|ENSG00000105639|ENSG00000105851|ENSG00000109756|ENSG00000120738|ENSG00000120833|ENSG00000122025|ENSG00000123358|ENSG00000125740|ENSG00000127528|ENSG00000128016|ENSG00000130522|ENSG00000134324|ENSG00000138696|ENSG00000139318|ENSG00000142192|ENSG00000145708|ENSG00000153234|ENSG00000156508|ENSG00000159840…	801	0.000143886
	137	GO:0071621	granulocyte chemotaxis	7	ENSG00000019582|ENSG00000081041|ENSG00000105851|ENSG00000119535|ENSG00000134215|ENSG00000160593|ENSG00000184588	51	0.000145572
	138	GO:0035914	skeletal muscle cell differentiation	6	ENSG00000108924|ENSG00000120738|ENSG00000159388|ENSG00000162772|ENSG00000170345|ENSG00000185022	36	0.000145812
	139	GO:1901700	response to oxygen-containing compound	40	ENSG00000011454|ENSG00000048052|ENSG00000067225|ENSG00000073756|ENSG00000081041|ENSG00000087245|ENSG00000105639|ENSG00000105851|ENSG00000109321|ENSG00000109756|ENSG00000117450|ENSG00000118231|ENSG00000118503|ENSG00000120738|ENSG00000120833|ENSG00000120885|ENSG00000121858|ENSG00000123358|ENSG00000125740|ENSG00000127528|ENSG00000128016|ENSG00000130522|ENSG00000133019|ENSG00000134324|ENSG00000142192…	967	0.000150197
	140	GO:0014070	response to organic cyclic compound	28	ENSG00000073756|ENSG00000105835|ENSG00000105851|ENSG00000109321|ENSG00000109756|ENSG00000110492|ENSG00000120738|ENSG00000120833|ENSG00000120885|ENSG00000122025|ENSG00000123358|ENSG00000125740|ENSG00000127528|ENSG00000128016|ENSG00000130522|ENSG00000139318|ENSG00000142192|ENSG00000145708|ENSG00000148180|ENSG00000153234|ENSG00000159388|ENSG00000170345|ENSG00000170776|ENSG00000171223|ENSG00000180530…	583	0.000151202
	141	GO:0051270	regulation of cellular component movement	25	ENSG00000019582|ENSG00000048052|ENSG00000073756|ENSG00000079691|ENSG00000081041|ENSG00000081237|ENSG00000102359|ENSG00000109756|ENSG00000111348|ENSG00000124406|ENSG00000130303|ENSG00000137642|ENSG00000144824|ENSG00000148180|ENSG00000154133|ENSG00000154188|ENSG00000169224|ENSG00000171522|ENSG00000174175|ENSG00000179820|ENSG00000183691|ENSG00000184588|ENSG00000187164|ENSG00000204472|ENSG00000205542	495	0.000160984
	142	GO:0001817	regulation of cytokine production	22	ENSG00000019582|ENSG00000073756|ENSG00000105426|ENSG00000105639|ENSG00000115306|ENSG00000118503|ENSG00000120738|ENSG00000120885|ENSG00000124831|ENSG00000127528|ENSG00000128016|ENSG00000130303|ENSG00000154188|ENSG00000166710|ENSG00000171522|ENSG00000174059|ENSG00000181722|ENSG00000184588|ENSG00000204592|ENSG00000205542|ENSG00000223865|ENSG00000231389	409	0.000166905
	143	GO:0071417	cellular response to organonitrogen compound	20	ENSG00000011454|ENSG00000048052|ENSG00000067225|ENSG00000073756|ENSG00000087245|ENSG00000105639|ENSG00000105851|ENSG00000109756|ENSG00000120738|ENSG00000120833|ENSG00000123358|ENSG00000127528|ENSG00000134324|ENSG00000142192|ENSG00000145708|ENSG00000153234|ENSG00000166501|ENSG00000184557|ENSG00000184588|ENSG00000204472	353	0.000167438
	144	GO:0043067	regulation of programmed cell death	40	ENSG00000019582|ENSG00000026508|ENSG00000027075|ENSG00000060138|ENSG00000073756|ENSG00000081320|ENSG00000085276|ENSG00000105639|ENSG00000105851|ENSG00000107099|ENSG00000109756|ENSG00000110492|ENSG00000118503|ENSG00000120738|ENSG00000120833|ENSG00000120885|ENSG00000121858|ENSG00000122025|ENSG00000128016|ENSG00000129521|ENSG00000129675|ENSG00000133112|ENSG00000133134|ENSG00000134215|ENSG00000138696…	972	0.000167596
	145	GO:0002764	immune response-regulating signaling pathway	21	ENSG00000027075|ENSG00000081237|ENSG00000105426|ENSG00000118503|ENSG00000134215|ENSG00000141293|ENSG00000155849|ENSG00000166501|ENSG00000169224|ENSG00000170345|ENSG00000179344|ENSG00000184588|ENSG00000186105|ENSG00000196126|ENSG00000196735|ENSG00000198502|ENSG00000204287|ENSG00000223865|ENSG00000231389|ENSG00000232629|ENSG00000237541	381	0.000168487
	146	GO:0002757	immune response-activating signal transduction	20	ENSG00000027075|ENSG00000081237|ENSG00000105426|ENSG00000118503|ENSG00000134215|ENSG00000141293|ENSG00000155849|ENSG00000166501|ENSG00000169224|ENSG00000179344|ENSG00000184588|ENSG00000186105|ENSG00000196126|ENSG00000196735|ENSG00000198502|ENSG00000204287|ENSG00000223865|ENSG00000231389|ENSG00000232629|ENSG00000237541	355	0.000180559
	147	GO:0002253	activation of immune response	21	ENSG00000027075|ENSG00000081237|ENSG00000105426|ENSG00000118503|ENSG00000120885|ENSG00000134215|ENSG00000141293|ENSG00000155849|ENSG00000166501|ENSG00000169224|ENSG00000179344|ENSG00000184588|ENSG00000186105|ENSG00000196126|ENSG00000196735|ENSG00000198502|ENSG00000204287|ENSG00000223865|ENSG00000231389|ENSG00000232629|ENSG00000237541	383	0.000181106
	148	GO:2001234	negative regulation of apoptotic signaling pathway	12	ENSG00000019582|ENSG00000026508|ENSG00000060138|ENSG00000073756|ENSG00000118503|ENSG00000120885|ENSG00000121858|ENSG00000133112|ENSG00000143384|ENSG00000153234|ENSG00000183691|ENSG00000196730	152	0.00018422
	149	GO:0031960	response to corticosteroid	9	ENSG00000073756|ENSG00000109321|ENSG00000110492|ENSG00000122025|ENSG00000125740|ENSG00000128016|ENSG00000170345|ENSG00000170776|ENSG00000204472	91	0.000223012
	150	GO:0090050	positive regulation of cell migration involved in sprouting angiogenesis	3	ENSG00000048052|ENSG00000073756|ENSG00000102359	6	0.00022327
	151	GO:0002683	negative regulation of immune system process	16	ENSG00000019582|ENSG00000081237|ENSG00000091972|ENSG00000105426|ENSG00000105639|ENSG00000118503|ENSG00000128016|ENSG00000130303|ENSG00000143995|ENSG00000154188|ENSG00000157514|ENSG00000171522|ENSG00000174946|ENSG00000204252|ENSG00000204482|ENSG00000204592	253	0.000223633
	152	GO:1901652	response to peptide	18	ENSG00000011454|ENSG00000048052|ENSG00000067225|ENSG00000105639|ENSG00000109321|ENSG00000118503|ENSG00000120738|ENSG00000120833|ENSG00000121858|ENSG00000123358|ENSG00000127528|ENSG00000130522|ENSG00000134324|ENSG00000145708|ENSG00000153234|ENSG00000159388|ENSG00000166501|ENSG00000184557	306	0.000225131
	153	GO:0048534	hematopoietic or lymphoid organ development	26	ENSG00000019582|ENSG00000048052|ENSG00000067082|ENSG00000081237|ENSG00000085276|ENSG00000105639|ENSG00000105997|ENSG00000119535|ENSG00000120738|ENSG00000122025|ENSG00000127528|ENSG00000128016|ENSG00000135535|ENSG00000143995|ENSG00000151702|ENSG00000154188|ENSG00000166710|ENSG00000170345|ENSG00000171223|ENSG00000171502|ENSG00000171522|ENSG00000174059|ENSG00000174946|ENSG00000178053|ENSG00000185630…	536	0.000225358
	154	GO:0070663	regulation of leukocyte proliferation	11	ENSG00000019582|ENSG00000081237|ENSG00000105639|ENSG00000106546|ENSG00000118503|ENSG00000134215|ENSG00000204472|ENSG00000204482|ENSG00000204592|ENSG00000223865|ENSG00000231389	134	0.00024276
	155	GO:0051173	positive regulation of nitrogen compound metabolic process	47	ENSG00000019582|ENSG00000030419|ENSG00000035862|ENSG00000060138|ENSG00000067082|ENSG00000073756|ENSG00000075426|ENSG00000085276|ENSG00000104447|ENSG00000105835|ENSG00000105967|ENSG00000106546|ENSG00000108924|ENSG00000109321|ENSG00000110492|ENSG00000112414|ENSG00000120738|ENSG00000120885|ENSG00000123358|ENSG00000125740|ENSG00000127528|ENSG00000128016|ENSG00000130522|ENSG00000133169|ENSG00000134324…	1231	0.000247748
	156	GO:1901701	cellular response to oxygen-containing compound	30	ENSG00000011454|ENSG00000048052|ENSG00000067225|ENSG00000073756|ENSG00000087245|ENSG00000105639|ENSG00000105851|ENSG00000109756|ENSG00000117450|ENSG00000118231|ENSG00000118503|ENSG00000120738|ENSG00000120833|ENSG00000120885|ENSG00000123358|ENSG00000127528|ENSG00000128016|ENSG00000133019|ENSG00000134324|ENSG00000142192|ENSG00000145708|ENSG00000153234|ENSG00000166501|ENSG00000170345|ENSG00000171522…	664	0.00025364
	157	GO:0002520	immune system development	27	ENSG00000019582|ENSG00000048052|ENSG00000067082|ENSG00000081237|ENSG00000085276|ENSG00000105639|ENSG00000105997|ENSG00000118503|ENSG00000119535|ENSG00000120738|ENSG00000122025|ENSG00000127528|ENSG00000128016|ENSG00000135535|ENSG00000143995|ENSG00000151702|ENSG00000154188|ENSG00000166710|ENSG00000170345|ENSG00000171223|ENSG00000171502|ENSG00000171522|ENSG00000174059|ENSG00000174946|ENSG00000178053…	571	0.000256514
	158	GO:0009893	positive regulation of metabolic process	71	ENSG00000019582|ENSG00000026025|ENSG00000026508|ENSG00000030419|ENSG00000035862|ENSG00000060138|ENSG00000067082|ENSG00000073756|ENSG00000075426|ENSG00000081237|ENSG00000085276|ENSG00000104447|ENSG00000105835|ENSG00000105851|ENSG00000105967|ENSG00000106546|ENSG00000108924|ENSG00000109321|ENSG00000109756|ENSG00000110492|ENSG00000112414|ENSG00000113389|ENSG00000118503|ENSG00000120738|ENSG00000120885…	2113	0.000263176
	159	GO:0001816	cytokine production	23	ENSG00000019582|ENSG00000073756|ENSG00000105426|ENSG00000105639|ENSG00000105851|ENSG00000115306|ENSG00000118503|ENSG00000120738|ENSG00000120885|ENSG00000124831|ENSG00000127528|ENSG00000128016|ENSG00000130303|ENSG00000154188|ENSG00000166710|ENSG00000171522|ENSG00000174059|ENSG00000181722|ENSG00000184588|ENSG00000204592|ENSG00000205542|ENSG00000223865|ENSG00000231389	452	0.000266547
	160	GO:0044706	multi-multicellular organism process	10	ENSG00000073756|ENSG00000087245|ENSG00000105835|ENSG00000111348|ENSG00000125740|ENSG00000132475|ENSG00000145708|ENSG00000170345|ENSG00000171223|ENSG00000185022	114	0.000271565
	161	GO:0042981	regulation of apoptotic process	39	ENSG00000019582|ENSG00000026508|ENSG00000027075|ENSG00000060138|ENSG00000073756|ENSG00000081320|ENSG00000105639|ENSG00000105851|ENSG00000107099|ENSG00000109756|ENSG00000110492|ENSG00000118503|ENSG00000120738|ENSG00000120833|ENSG00000120885|ENSG00000121858|ENSG00000122025|ENSG00000128016|ENSG00000129521|ENSG00000129675|ENSG00000133112|ENSG00000133134|ENSG00000134215|ENSG00000138696|ENSG00000139318…	961	0.000272135
	162	GO:0051240	positive regulation of multicellular organismal process	36	ENSG00000007062|ENSG00000011454|ENSG00000019582|ENSG00000027075|ENSG00000035862|ENSG00000048052|ENSG00000060138|ENSG00000073756|ENSG00000102359|ENSG00000109756|ENSG00000115306|ENSG00000118503|ENSG00000120738|ENSG00000120885|ENSG00000124831|ENSG00000130522|ENSG00000133019|ENSG00000138696|ENSG00000144824|ENSG00000154188|ENSG00000157554|ENSG00000166501|ENSG00000166710|ENSG00000170345|ENSG00000171522…	861	0.000272629
	163	GO:0009653	anatomical structure morphogenesis	52	ENSG00000007062|ENSG00000046889|ENSG00000048052|ENSG00000073756|ENSG00000079691|ENSG00000087245|ENSG00000099204|ENSG00000102359|ENSG00000105426|ENSG00000105851|ENSG00000105997|ENSG00000109321|ENSG00000109756|ENSG00000112414|ENSG00000115306|ENSG00000118503|ENSG00000119535|ENSG00000120885|ENSG00000123358|ENSG00000127528|ENSG00000134215|ENSG00000138696|ENSG00000139318|ENSG00000142192|ENSG00000143995…	1415	0.000281309
	164	GO:0007517	muscle organ development	13	ENSG00000048052|ENSG00000060138|ENSG00000108924|ENSG00000120738|ENSG00000135535|ENSG00000157514|ENSG00000159388|ENSG00000162772|ENSG00000168899|ENSG00000170345|ENSG00000183691|ENSG00000185022|ENSG00000197321	183	0.00028556
	165	GO:0030097	hemopoiesis	25	ENSG00000019582|ENSG00000048052|ENSG00000067082|ENSG00000081237|ENSG00000085276|ENSG00000105639|ENSG00000119535|ENSG00000120738|ENSG00000122025|ENSG00000127528|ENSG00000128016|ENSG00000135535|ENSG00000143995|ENSG00000151702|ENSG00000154188|ENSG00000166710|ENSG00000170345|ENSG00000171223|ENSG00000171502|ENSG00000171522|ENSG00000174059|ENSG00000174946|ENSG00000178053|ENSG00000185630|ENSG00000204252	514	0.000286913
	166	GO:0003012	muscle system process	14	ENSG00000026025|ENSG00000073756|ENSG00000105851|ENSG00000133019|ENSG00000143153|ENSG00000148180|ENSG00000164116|ENSG00000165995|ENSG00000170776|ENSG00000172164|ENSG00000184588|ENSG00000198467|ENSG00000198771|ENSG00000204472	208	0.000293033
	167	GO:0098742	cell-cell adhesion via plasma-membrane adhesion molecules	8	ENSG00000081138|ENSG00000091972|ENSG00000135535|ENSG00000160593|ENSG00000170017|ENSG00000174175|ENSG00000179820|ENSG00000184226	75	0.000296278
	168	GO:0044763	single-organism cellular process	181	ENSG00000006756|ENSG00000007062|ENSG00000008311|ENSG00000010404|ENSG00000011454|ENSG00000019582|ENSG00000026025|ENSG00000026508|ENSG00000027075|ENSG00000035862|ENSG00000041353|ENSG00000046889|ENSG00000048052|ENSG00000059804|ENSG00000060138|ENSG00000064042|ENSG00000067082|ENSG00000067225|ENSG00000073756|ENSG00000075426|ENSG00000078269|ENSG00000079691|ENSG00000081041|ENSG00000081138|ENSG00000081237…	6817	0.000299327
	169	GO:0003008	system process	32	ENSG00000026025|ENSG00000048740|ENSG00000073756|ENSG00000099204|ENSG00000105851|ENSG00000110492|ENSG00000113389|ENSG00000118231|ENSG00000124406|ENSG00000124570|ENSG00000133019|ENSG00000142192|ENSG00000143153|ENSG00000145708|ENSG00000148180|ENSG00000151702|ENSG00000154188|ENSG00000154277|ENSG00000159388|ENSG00000164116|ENSG00000165995|ENSG00000169432|ENSG00000170345|ENSG00000170776|ENSG00000172164…	735	0.000303584
	170	GO:0061572	actin filament bundle organization	9	ENSG00000079691|ENSG00000102024|ENSG00000112137|ENSG00000144824|ENSG00000159840|ENSG00000171522|ENSG00000183688|ENSG00000187164|ENSG00000204472	95	0.000308939
	171	GO:0031328	positive regulation of cellular biosynthetic process	45	ENSG00000019582|ENSG00000030419|ENSG00000035862|ENSG00000060138|ENSG00000067082|ENSG00000073756|ENSG00000075426|ENSG00000085276|ENSG00000104447|ENSG00000105835|ENSG00000105967|ENSG00000106546|ENSG00000108924|ENSG00000109321|ENSG00000110492|ENSG00000112414|ENSG00000120738|ENSG00000120885|ENSG00000123358|ENSG00000125740|ENSG00000127528|ENSG00000130522|ENSG00000133169|ENSG00000134324|ENSG00000138378…	1174	0.000315506
	172	GO:0060548	negative regulation of cell death	28	ENSG00000019582|ENSG00000026508|ENSG00000027075|ENSG00000060138|ENSG00000073756|ENSG00000085276|ENSG00000105639|ENSG00000105851|ENSG00000107099|ENSG00000110492|ENSG00000118503|ENSG00000120833|ENSG00000120885|ENSG00000121858|ENSG00000133112|ENSG00000137642|ENSG00000143384|ENSG00000145425|ENSG00000153234|ENSG00000153291|ENSG00000154188|ENSG00000157514|ENSG00000159388|ENSG00000174059|ENSG00000183691…	610	0.000319374
	173	GO:0009611	response to wounding	21	ENSG00000027075|ENSG00000079691|ENSG00000105426|ENSG00000105851|ENSG00000107099|ENSG00000110492|ENSG00000118503|ENSG00000128016|ENSG00000132475|ENSG00000134215|ENSG00000138722|ENSG00000144824|ENSG00000148180|ENSG00000151914|ENSG00000160593|ENSG00000166501|ENSG00000174059|ENSG00000174175|ENSG00000183691|ENSG00000185022|ENSG00000204472	400	0.000326755
	174	GO:0008219	cell death	51	ENSG00000019582|ENSG00000026508|ENSG00000027075|ENSG00000060138|ENSG00000067225|ENSG00000073756|ENSG00000075426|ENSG00000081320|ENSG00000085276|ENSG00000105639|ENSG00000105851|ENSG00000106546|ENSG00000107099|ENSG00000109756|ENSG00000110492|ENSG00000118503|ENSG00000120738|ENSG00000120833|ENSG00000120885|ENSG00000121858|ENSG00000122025|ENSG00000128016|ENSG00000129521|ENSG00000129675|ENSG00000130522…	1388	0.00032777
	175	GO:0014706	striated muscle tissue development	13	ENSG00000048052|ENSG00000060138|ENSG00000108924|ENSG00000120738|ENSG00000157514|ENSG00000159388|ENSG00000162772|ENSG00000168899|ENSG00000170345|ENSG00000170776|ENSG00000183691|ENSG00000185022|ENSG00000197321	186	0.000334507
	176	GO:0000184	nuclear-transcribed mRNA catabolic process, nonsense-mediated decay	10	ENSG00000071082|ENSG00000109475|ENSG00000112306|ENSG00000134419|ENSG00000142676|ENSG00000145425|ENSG00000156482|ENSG00000177954|ENSG00000182899|ENSG00000198918	118	0.00035915
	177	GO:0048646	anatomical structure formation involved in morphogenesis	26	ENSG00000007062|ENSG00000048052|ENSG00000073756|ENSG00000087245|ENSG00000102359|ENSG00000105851|ENSG00000105997|ENSG00000112414|ENSG00000118503|ENSG00000119535|ENSG00000123358|ENSG00000134215|ENSG00000139318|ENSG00000143995|ENSG00000144824|ENSG00000147862|ENSG00000154133|ENSG00000154188|ENSG00000157554|ENSG00000166501|ENSG00000170776|ENSG00000171223|ENSG00000171476|ENSG00000174059|ENSG00000183691…	553	0.000365968
	178	GO:0042113	B cell activation	12	ENSG00000019582|ENSG00000048052|ENSG00000067082|ENSG00000081237|ENSG00000105639|ENSG00000106546|ENSG00000118503|ENSG00000122025|ENSG00000130303|ENSG00000134215|ENSG00000166501|ENSG00000175857	164	0.000372629
	179	GO:0047484	regulation of response to osmotic stress	3	ENSG00000060138|ENSG00000073756|ENSG00000085563	7	0.000384135
	180	GO:0048523	negative regulation of cellular process	91	ENSG00000011454|ENSG00000019582|ENSG00000026025|ENSG00000026508|ENSG00000027075|ENSG00000030419|ENSG00000035862|ENSG00000046889|ENSG00000048052|ENSG00000060138|ENSG00000073756|ENSG00000079691|ENSG00000081237|ENSG00000085276|ENSG00000091972|ENSG00000104447|ENSG00000105426|ENSG00000105639|ENSG00000105851|ENSG00000105967|ENSG00000106546|ENSG00000107099|ENSG00000109321|ENSG00000109756|ENSG00000110492…	2924	0.000393192
	181	GO:0009891	positive regulation of biosynthetic process	45	ENSG00000019582|ENSG00000030419|ENSG00000035862|ENSG00000060138|ENSG00000067082|ENSG00000073756|ENSG00000075426|ENSG00000085276|ENSG00000104447|ENSG00000105835|ENSG00000105967|ENSG00000106546|ENSG00000108924|ENSG00000109321|ENSG00000110492|ENSG00000112414|ENSG00000120738|ENSG00000120885|ENSG00000123358|ENSG00000125740|ENSG00000127528|ENSG00000130522|ENSG00000133169|ENSG00000134324|ENSG00000138378…	1188	0.000409802
	182	GO:2000026	regulation of multicellular organismal development	40	ENSG00000007062|ENSG00000019582|ENSG00000026025|ENSG00000027075|ENSG00000035862|ENSG00000048052|ENSG00000060138|ENSG00000073756|ENSG00000102359|ENSG00000104447|ENSG00000105426|ENSG00000105639|ENSG00000109756|ENSG00000111348|ENSG00000118503|ENSG00000119535|ENSG00000120738|ENSG00000128016|ENSG00000137642|ENSG00000138696|ENSG00000139318|ENSG00000142192|ENSG00000143995|ENSG00000144824|ENSG00000147862…	1017	0.000427755
	183	GO:0019083	viral transcription	12	ENSG00000071082|ENSG00000109475|ENSG00000112306|ENSG00000128016|ENSG00000134419|ENSG00000142089|ENSG00000142676|ENSG00000145425|ENSG00000156482|ENSG00000177954|ENSG00000182899|ENSG00000198918	167	0.00043946
	184	GO:0060537	muscle tissue development	13	ENSG00000048052|ENSG00000060138|ENSG00000108924|ENSG00000120738|ENSG00000157514|ENSG00000159388|ENSG00000162772|ENSG00000168899|ENSG00000170345|ENSG00000170776|ENSG00000183691|ENSG00000185022|ENSG00000197321	192	0.000454133
	185	GO:0043069	negative regulation of programmed cell death	26	ENSG00000019582|ENSG00000026508|ENSG00000027075|ENSG00000060138|ENSG00000073756|ENSG00000085276|ENSG00000105639|ENSG00000105851|ENSG00000107099|ENSG00000110492|ENSG00000118503|ENSG00000120833|ENSG00000120885|ENSG00000121858|ENSG00000133112|ENSG00000143384|ENSG00000145425|ENSG00000153234|ENSG00000153291|ENSG00000154188|ENSG00000157514|ENSG00000159388|ENSG00000183691|ENSG00000184557|ENSG00000196730…	561	0.000455624
	186	GO:0043434	response to peptide hormone	16	ENSG00000011454|ENSG00000048052|ENSG00000067225|ENSG00000105639|ENSG00000109321|ENSG00000120738|ENSG00000120833|ENSG00000121858|ENSG00000123358|ENSG00000130522|ENSG00000134324|ENSG00000145708|ENSG00000153234|ENSG00000159388|ENSG00000166501|ENSG00000184557	270	0.000462755
	187	GO:0040012	regulation of locomotion	24	ENSG00000019582|ENSG00000048052|ENSG00000073756|ENSG00000079691|ENSG00000081041|ENSG00000081237|ENSG00000102359|ENSG00000109756|ENSG00000111348|ENSG00000124406|ENSG00000130303|ENSG00000137642|ENSG00000144824|ENSG00000148180|ENSG00000154133|ENSG00000154188|ENSG00000169224|ENSG00000171522|ENSG00000174175|ENSG00000179820|ENSG00000183691|ENSG00000187164|ENSG00000204472|ENSG00000205542	501	0.000474296
	188	GO:1902532	negative regulation of intracellular signal transduction	19	ENSG00000019582|ENSG00000026508|ENSG00000035862|ENSG00000046889|ENSG00000060138|ENSG00000073756|ENSG00000085276|ENSG00000118503|ENSG00000120833|ENSG00000120885|ENSG00000133112|ENSG00000135090|ENSG00000137642|ENSG00000139318|ENSG00000154277|ENSG00000162772|ENSG00000179820|ENSG00000184557|ENSG00000205542	354	0.000480289
	189	GO:0072657	protein localization to membrane	21	ENSG00000027075|ENSG00000071082|ENSG00000109475|ENSG00000109756|ENSG00000112306|ENSG00000115306|ENSG00000134419|ENSG00000138669|ENSG00000141293|ENSG00000142676|ENSG00000143153|ENSG00000145425|ENSG00000148180|ENSG00000156482|ENSG00000162852|ENSG00000165995|ENSG00000168899|ENSG00000177954|ENSG00000179820|ENSG00000182899|ENSG00000198918	414	0.00051546
	190	GO:0030335	positive regulation of cell migration	15	ENSG00000019582|ENSG00000048052|ENSG00000073756|ENSG00000079691|ENSG00000081041|ENSG00000081237|ENSG00000102359|ENSG00000109756|ENSG00000124406|ENSG00000154188|ENSG00000174175|ENSG00000179820|ENSG00000187164|ENSG00000204472|ENSG00000205542	246	0.000515865
	191	GO:0065009	regulation of molecular function	67	ENSG00000011454|ENSG00000019582|ENSG00000026508|ENSG00000027075|ENSG00000035862|ENSG00000046889|ENSG00000047365|ENSG00000073756|ENSG00000081237|ENSG00000085563|ENSG00000105639|ENSG00000105851|ENSG00000107099|ENSG00000109756|ENSG00000111348|ENSG00000112137|ENSG00000112414|ENSG00000113389|ENSG00000115306|ENSG00000117519|ENSG00000118503|ENSG00000120833|ENSG00000120885|ENSG00000121858|ENSG00000122025…	2009	0.000523748
	192	GO:0007565	female pregnancy	9	ENSG00000073756|ENSG00000087245|ENSG00000105835|ENSG00000111348|ENSG00000125740|ENSG00000132475|ENSG00000145708|ENSG00000170345|ENSG00000171223	102	0.000524551
	193	GO:0070972	protein localization to endoplasmic reticulum	10	ENSG00000071082|ENSG00000109475|ENSG00000112306|ENSG00000134419|ENSG00000142676|ENSG00000145425|ENSG00000156482|ENSG00000177954|ENSG00000182899|ENSG00000198918	124	0.000533821
	194	GO:0030036	actin cytoskeleton organization	21	ENSG00000064042|ENSG00000079691|ENSG00000102024|ENSG00000111348|ENSG00000112137|ENSG00000115306|ENSG00000117519|ENSG00000130303|ENSG00000144824|ENSG00000148180|ENSG00000154783|ENSG00000155849|ENSG00000159840|ENSG00000170776|ENSG00000171522|ENSG00000179820|ENSG00000183688|ENSG00000187164|ENSG00000198467|ENSG00000204472|ENSG00000205542	416	0.000548991
	195	GO:0001776	leukocyte homeostasis	7	ENSG00000019582|ENSG00000105639|ENSG00000118503|ENSG00000122025|ENSG00000157514|ENSG00000175857|ENSG00000184588	63	0.000551542
	196	GO:0001525	angiogenesis	15	ENSG00000048052|ENSG00000073756|ENSG00000087245|ENSG00000102359|ENSG00000105851|ENSG00000105997|ENSG00000118503|ENSG00000123358|ENSG00000134215|ENSG00000143995|ENSG00000154133|ENSG00000154188|ENSG00000166501|ENSG00000174059|ENSG00000185215	248	0.000561417
	197	GO:1901699	cellular response to nitrogen compound	21	ENSG00000011454|ENSG00000048052|ENSG00000067225|ENSG00000073756|ENSG00000087245|ENSG00000105639|ENSG00000105851|ENSG00000109756|ENSG00000120738|ENSG00000120833|ENSG00000123358|ENSG00000127528|ENSG00000133019|ENSG00000134324|ENSG00000142192|ENSG00000145708|ENSG00000153234|ENSG00000166501|ENSG00000184557|ENSG00000184588|ENSG00000204472	419	0.000602846
	198	GO:2000310	regulation of NMDA receptor activity	3	ENSG00000142192|ENSG00000145708|ENSG00000196730	8	0.000604266
	199	GO:0032870	cellular response to hormone stimulus	21	ENSG00000011454|ENSG00000048052|ENSG00000067225|ENSG00000105639|ENSG00000120833|ENSG00000122025|ENSG00000123358|ENSG00000125740|ENSG00000128016|ENSG00000130522|ENSG00000134324|ENSG00000145708|ENSG00000153234|ENSG00000166501|ENSG00000170345|ENSG00000170776|ENSG00000171223|ENSG00000171522|ENSG00000180530|ENSG00000184557|ENSG00000204472	421	0.00064125
	200	GO:0051093	negative regulation of developmental process	22	ENSG00000019582|ENSG00000026025|ENSG00000060138|ENSG00000105426|ENSG00000105639|ENSG00000109321|ENSG00000109756|ENSG00000111348|ENSG00000128016|ENSG00000137642|ENSG00000142192|ENSG00000143995|ENSG00000144824|ENSG00000147862|ENSG00000157514|ENSG00000166710|ENSG00000171476|ENSG00000174946|ENSG00000183688|ENSG00000183691|ENSG00000185630|ENSG00000197959	452	0.00066298
	201	GO:0060326	cell chemotaxis	10	ENSG00000019582|ENSG00000081041|ENSG00000105851|ENSG00000119535|ENSG00000123358|ENSG00000134215|ENSG00000160593|ENSG00000184588|ENSG00000204472|ENSG00000205542	128	0.000685494
	202	GO:0050671	positive regulation of lymphocyte proliferation	8	ENSG00000019582|ENSG00000081237|ENSG00000105639|ENSG00000134215|ENSG00000204472|ENSG00000204592|ENSG00000223865|ENSG00000231389	85	0.000695085
	203	GO:0002250	adaptive immune response	14	ENSG00000019582|ENSG00000081237|ENSG00000105639|ENSG00000105851|ENSG00000118503|ENSG00000120885|ENSG00000141293|ENSG00000166501|ENSG00000166710|ENSG00000167613|ENSG00000170017|ENSG00000175857|ENSG00000179344|ENSG00000204592	227	0.000705597
	204	GO:2000147	positive regulation of cell motility	15	ENSG00000019582|ENSG00000048052|ENSG00000073756|ENSG00000079691|ENSG00000081041|ENSG00000081237|ENSG00000102359|ENSG00000109756|ENSG00000124406|ENSG00000154188|ENSG00000174175|ENSG00000179820|ENSG00000187164|ENSG00000204472|ENSG00000205542	254	0.000719255
	205	GO:0032946	positive regulation of mononuclear cell proliferation	8	ENSG00000019582|ENSG00000081237|ENSG00000105639|ENSG00000134215|ENSG00000204472|ENSG00000204592|ENSG00000223865|ENSG00000231389	86	0.000751561
	206	GO:0019080	viral gene expression	12	ENSG00000071082|ENSG00000109475|ENSG00000112306|ENSG00000128016|ENSG00000134419|ENSG00000142089|ENSG00000142676|ENSG00000145425|ENSG00000156482|ENSG00000177954|ENSG00000182899|ENSG00000198918	178	0.000777603
	207	GO:0010721	negative regulation of cell development	11	ENSG00000026025|ENSG00000105426|ENSG00000109756|ENSG00000137642|ENSG00000142192|ENSG00000143995|ENSG00000166710|ENSG00000183688|ENSG00000183691|ENSG00000185630|ENSG00000197959	154	0.000795669
	208	GO:0043066	negative regulation of apoptotic process	25	ENSG00000019582|ENSG00000026508|ENSG00000027075|ENSG00000060138|ENSG00000073756|ENSG00000105639|ENSG00000105851|ENSG00000107099|ENSG00000110492|ENSG00000118503|ENSG00000120833|ENSG00000120885|ENSG00000121858|ENSG00000133112|ENSG00000143384|ENSG00000145425|ENSG00000153234|ENSG00000153291|ENSG00000154188|ENSG00000157514|ENSG00000159388|ENSG00000183691|ENSG00000184557|ENSG00000196730|ENSG00000204472	551	0.000799219
	209	GO:0070665	positive regulation of leukocyte proliferation	8	ENSG00000019582|ENSG00000081237|ENSG00000105639|ENSG00000134215|ENSG00000204472|ENSG00000204592|ENSG00000223865|ENSG00000231389	87	0.000811674
	210	GO:0050670	regulation of lymphocyte proliferation	10	ENSG00000019582|ENSG00000081237|ENSG00000105639|ENSG00000106546|ENSG00000134215|ENSG00000204472|ENSG00000204482|ENSG00000204592|ENSG00000223865|ENSG00000231389	131	0.000821225
	211	GO:0032835	glomerulus development	5	ENSG00000007062|ENSG00000120738|ENSG00000154188|ENSG00000174059|ENSG00000183691	33	0.000836802
	212	GO:0032944	regulation of mononuclear cell proliferation	10	ENSG00000019582|ENSG00000081237|ENSG00000105639|ENSG00000106546|ENSG00000134215|ENSG00000204472|ENSG00000204482|ENSG00000204592|ENSG00000223865|ENSG00000231389	132	0.000871101
	213	GO:1903672	positive regulation of sprouting angiogenesis	3	ENSG00000048052|ENSG00000073756|ENSG00000102359	9	0.000891152
	214	GO:1990000	amyloid fibril formation	3	ENSG00000120885|ENSG00000142192|ENSG00000148180	9	0.000891152
	215	GO:0051272	positive regulation of cellular component movement	15	ENSG00000019582|ENSG00000048052|ENSG00000073756|ENSG00000079691|ENSG00000081041|ENSG00000081237|ENSG00000102359|ENSG00000109756|ENSG00000124406|ENSG00000154188|ENSG00000174175|ENSG00000179820|ENSG00000187164|ENSG00000204472|ENSG00000205542	260	0.000913382
	216	GO:0031325	positive regulation of cellular metabolic process	65	ENSG00000019582|ENSG00000026508|ENSG00000030419|ENSG00000035862|ENSG00000060138|ENSG00000067082|ENSG00000073756|ENSG00000075426|ENSG00000081237|ENSG00000085276|ENSG00000104447|ENSG00000105835|ENSG00000105851|ENSG00000105967|ENSG00000106546|ENSG00000108924|ENSG00000109321|ENSG00000109756|ENSG00000110492|ENSG00000112414|ENSG00000118503|ENSG00000120738|ENSG00000120885|ENSG00000121858|ENSG00000122025…	1974	0.000925911
	217	GO:0009892	negative regulation of metabolic process	64	ENSG00000026508|ENSG00000030419|ENSG00000035862|ENSG00000046889|ENSG00000048052|ENSG00000060138|ENSG00000071082|ENSG00000073756|ENSG00000081237|ENSG00000085276|ENSG00000104447|ENSG00000105639|ENSG00000105851|ENSG00000105967|ENSG00000106546|ENSG00000109475|ENSG00000109756|ENSG00000112306|ENSG00000113389|ENSG00000118503|ENSG00000120738|ENSG00000120833|ENSG00000120885|ENSG00000124570|ENSG00000124831…	1938	0.000952517
	218	GO:0032680	regulation of tumor necrosis factor production	7	ENSG00000118503|ENSG00000120885|ENSG00000128016|ENSG00000154188|ENSG00000174059|ENSG00000181722|ENSG00000204592	69	0.000957966
	219	GO:0045428	regulation of nitric oxide biosynthetic process	5	ENSG00000073756|ENSG00000120885|ENSG00000127528|ENSG00000174059|ENSG00000204472	34	0.000963044
	220	GO:0090150	establishment of protein localization to membrane	17	ENSG00000071082|ENSG00000109475|ENSG00000112306|ENSG00000115306|ENSG00000134419|ENSG00000138669|ENSG00000142676|ENSG00000143153|ENSG00000145425|ENSG00000156482|ENSG00000162852|ENSG00000165995|ENSG00000168899|ENSG00000177954|ENSG00000179820|ENSG00000182899|ENSG00000198918	318	0.000991979
	221	GO:0097435	supramolecular fiber organization	19	ENSG00000026025|ENSG00000079691|ENSG00000102024|ENSG00000112137|ENSG00000115306|ENSG00000120885|ENSG00000142192|ENSG00000144824|ENSG00000148180|ENSG00000159840|ENSG00000170776|ENSG00000171522|ENSG00000179820|ENSG00000182263|ENSG00000183688|ENSG00000187164|ENSG00000198467|ENSG00000204472|ENSG00000205542	376	0.000994401
	222	GO:0006970	response to osmotic stress	6	ENSG00000060138|ENSG00000073756|ENSG00000085563|ENSG00000124570|ENSG00000157514|ENSG00000198771	51	0.00101351
	223	GO:0006936	muscle contraction	11	ENSG00000026025|ENSG00000073756|ENSG00000105851|ENSG00000133019|ENSG00000143153|ENSG00000164116|ENSG00000165995|ENSG00000172164|ENSG00000184588|ENSG00000198467|ENSG00000198771	159	0.00103565
	224	GO:0010604	positive regulation of macromolecule metabolic process	65	ENSG00000019582|ENSG00000026025|ENSG00000026508|ENSG00000030419|ENSG00000035862|ENSG00000060138|ENSG00000067082|ENSG00000073756|ENSG00000075426|ENSG00000081237|ENSG00000085276|ENSG00000104447|ENSG00000105835|ENSG00000105851|ENSG00000105967|ENSG00000106546|ENSG00000108924|ENSG00000109321|ENSG00000109756|ENSG00000110492|ENSG00000118503|ENSG00000120738|ENSG00000120885|ENSG00000121858|ENSG00000122025…	1986	0.00108848
	225	GO:0050768	negative regulation of neurogenesis	10	ENSG00000026025|ENSG00000105426|ENSG00000109756|ENSG00000137642|ENSG00000142192|ENSG00000143995|ENSG00000166710|ENSG00000183691|ENSG00000185630|ENSG00000197959	136	0.00109616
	226	GO:0032640	tumor necrosis factor production	7	ENSG00000118503|ENSG00000120885|ENSG00000128016|ENSG00000154188|ENSG00000174059|ENSG00000181722|ENSG00000204592	71	0.00113619
	227	GO:1903555	regulation of tumor necrosis factor superfamily cytokine production	7	ENSG00000118503|ENSG00000120885|ENSG00000128016|ENSG00000154188|ENSG00000174059|ENSG00000181722|ENSG00000204592	71	0.00113619
	228	GO:0051707	response to other organism	23	ENSG00000073756|ENSG00000081041|ENSG00000081237|ENSG00000118503|ENSG00000120885|ENSG00000128016|ENSG00000130303|ENSG00000130522|ENSG00000132274|ENSG00000133112|ENSG00000134419|ENSG00000142089|ENSG00000155849|ENSG00000164116|ENSG00000166710|ENSG00000170345|ENSG00000171223|ENSG00000171522|ENSG00000174175|ENSG00000184588|ENSG00000186105|ENSG00000198918|ENSG00000204592	502	0.00113896
	229	GO:0070229	negative regulation of lymphocyte apoptotic process	4	ENSG00000019582|ENSG00000105639|ENSG00000107099|ENSG00000157514	21	0.00116714
	230	GO:0043207	response to external biotic stimulus	23	ENSG00000073756|ENSG00000081041|ENSG00000081237|ENSG00000118503|ENSG00000120885|ENSG00000128016|ENSG00000130303|ENSG00000130522|ENSG00000132274|ENSG00000133112|ENSG00000134419|ENSG00000142089|ENSG00000155849|ENSG00000164116|ENSG00000166710|ENSG00000170345|ENSG00000171223|ENSG00000171522|ENSG00000174175|ENSG00000184588|ENSG00000186105|ENSG00000198918|ENSG00000204592	503	0.00116947
	231	GO:0031333	negative regulation of protein complex assembly	8	ENSG00000079691|ENSG00000115306|ENSG00000120885|ENSG00000137642|ENSG00000148180|ENSG00000171522|ENSG00000179820|ENSG00000205542	92	0.00117284
	232	GO:0045935	positive regulation of nucleobase-containing compound metabolic process	42	ENSG00000019582|ENSG00000030419|ENSG00000035862|ENSG00000067082|ENSG00000075426|ENSG00000085276|ENSG00000104447|ENSG00000105835|ENSG00000105967|ENSG00000106546|ENSG00000108924|ENSG00000109321|ENSG00000110492|ENSG00000112414|ENSG00000120738|ENSG00000123358|ENSG00000125740|ENSG00000127528|ENSG00000128016|ENSG00000130522|ENSG00000133169|ENSG00000134324|ENSG00000138378|ENSG00000138696|ENSG00000141293…	1142	0.00118799
	233	GO:0009968	negative regulation of signal transduction	31	ENSG00000011454|ENSG00000019582|ENSG00000026508|ENSG00000035862|ENSG00000046889|ENSG00000060138|ENSG00000073756|ENSG00000081237|ENSG00000085276|ENSG00000105426|ENSG00000118503|ENSG00000120738|ENSG00000120833|ENSG00000120885|ENSG00000121858|ENSG00000133112|ENSG00000135090|ENSG00000137642|ENSG00000139318|ENSG00000143384|ENSG00000145708|ENSG00000153234|ENSG00000154277|ENSG00000162772|ENSG00000166501…	763	0.00119962
	234	GO:0019883	antigen processing and presentation of endogenous antigen	3	ENSG00000019582|ENSG00000166710|ENSG00000204592	10	0.00125168
	235	GO:0051336	regulation of hydrolase activity	35	ENSG00000011454|ENSG00000026508|ENSG00000035862|ENSG00000046889|ENSG00000047365|ENSG00000073756|ENSG00000105639|ENSG00000107099|ENSG00000109756|ENSG00000111348|ENSG00000115306|ENSG00000117519|ENSG00000121858|ENSG00000124570|ENSG00000128040|ENSG00000129521|ENSG00000129675|ENSG00000130303|ENSG00000132669|ENSG00000133812|ENSG00000134215|ENSG00000137642|ENSG00000138670|ENSG00000142192|ENSG00000143153…	902	0.00128679
	236	GO:0006954	inflammatory response	18	ENSG00000048052|ENSG00000073756|ENSG00000081041|ENSG00000105639|ENSG00000105851|ENSG00000118503|ENSG00000138696|ENSG00000144802|ENSG00000145708|ENSG00000159840|ENSG00000169432|ENSG00000170345|ENSG00000171522|ENSG00000173198|ENSG00000174175|ENSG00000184557|ENSG00000204472|ENSG00000205542	355	0.00129594
	237	GO:0003013	circulatory system process	14	ENSG00000048740|ENSG00000073756|ENSG00000105851|ENSG00000113389|ENSG00000133019|ENSG00000143153|ENSG00000151702|ENSG00000154188|ENSG00000164116|ENSG00000165995|ENSG00000170776|ENSG00000173198|ENSG00000174059|ENSG00000184588	242	0.00131104
	238	GO:0072359	circulatory system development	25	ENSG00000048052|ENSG00000073756|ENSG00000087245|ENSG00000102359|ENSG00000105851|ENSG00000105997|ENSG00000106546|ENSG00000109756|ENSG00000112414|ENSG00000118503|ENSG00000120738|ENSG00000123358|ENSG00000134215|ENSG00000139318|ENSG00000143995|ENSG00000154133|ENSG00000154188|ENSG00000157554|ENSG00000166501|ENSG00000170776|ENSG00000171223|ENSG00000174059|ENSG00000183691|ENSG00000184557|ENSG00000185215	571	0.00132224
	239	GO:0002042	cell migration involved in sprouting angiogenesis	4	ENSG00000048052|ENSG00000073756|ENSG00000102359|ENSG00000123358	22	0.00140119
	240	GO:0046627	negative regulation of insulin receptor signaling pathway	4	ENSG00000011454|ENSG00000120833|ENSG00000166501|ENSG00000184557	22	0.00140119
	241	GO:0071706	tumor necrosis factor superfamily cytokine production	7	ENSG00000118503|ENSG00000120885|ENSG00000128016|ENSG00000154188|ENSG00000174059|ENSG00000181722|ENSG00000204592	74	0.00145119
	242	GO:0007015	actin filament organization	14	ENSG00000079691|ENSG00000102024|ENSG00000112137|ENSG00000115306|ENSG00000144824|ENSG00000148180|ENSG00000159840|ENSG00000171522|ENSG00000179820|ENSG00000183688|ENSG00000187164|ENSG00000198467|ENSG00000204472|ENSG00000205542	245	0.0014736
	243	GO:0051254	positive regulation of RNA metabolic process	37	ENSG00000019582|ENSG00000030419|ENSG00000067082|ENSG00000075426|ENSG00000085276|ENSG00000104447|ENSG00000105835|ENSG00000105967|ENSG00000106546|ENSG00000108924|ENSG00000110492|ENSG00000120738|ENSG00000123358|ENSG00000125740|ENSG00000127528|ENSG00000128016|ENSG00000130522|ENSG00000133169|ENSG00000134324|ENSG00000138378|ENSG00000138696|ENSG00000141293|ENSG00000142192|ENSG00000143995|ENSG00000144893…	979	0.00148937
	244	GO:0040017	positive regulation of locomotion	15	ENSG00000019582|ENSG00000048052|ENSG00000073756|ENSG00000079691|ENSG00000081041|ENSG00000081237|ENSG00000102359|ENSG00000109756|ENSG00000124406|ENSG00000154188|ENSG00000174175|ENSG00000179820|ENSG00000187164|ENSG00000204472|ENSG00000205542	273	0.00149005
	245	GO:0006357	regulation of transcription from RNA polymerase II promoter	45	ENSG00000030419|ENSG00000048052|ENSG00000059588|ENSG00000060138|ENSG00000067082|ENSG00000075426|ENSG00000104447|ENSG00000105835|ENSG00000105967|ENSG00000106546|ENSG00000108924|ENSG00000120738|ENSG00000123358|ENSG00000124831|ENSG00000125740|ENSG00000127528|ENSG00000128016|ENSG00000129521|ENSG00000130522|ENSG00000133169|ENSG00000134107|ENSG00000134324|ENSG00000138378|ENSG00000138696|ENSG00000141293…	1264	0.00151291
	246	GO:0030595	leukocyte chemotaxis	8	ENSG00000019582|ENSG00000081041|ENSG00000105851|ENSG00000119535|ENSG00000134215|ENSG00000160593|ENSG00000184588|ENSG00000204472	96	0.00154557
	247	GO:0061448	connective tissue development	9	ENSG00000026508|ENSG00000104447|ENSG00000105997|ENSG00000120738|ENSG00000138696|ENSG00000147862|ENSG00000174059|ENSG00000183688|ENSG00000183691	119	0.00158538
	248	GO:0050853	B cell receptor signaling pathway	5	ENSG00000027075|ENSG00000081237|ENSG00000134215|ENSG00000166501|ENSG00000169224	38	0.00161313
	249	GO:0035556	intracellular signal transduction	59	ENSG00000019582|ENSG00000026508|ENSG00000027075|ENSG00000035862|ENSG00000046889|ENSG00000047365|ENSG00000060138|ENSG00000073756|ENSG00000081320|ENSG00000085276|ENSG00000105639|ENSG00000105851|ENSG00000107099|ENSG00000109756|ENSG00000111348|ENSG00000112414|ENSG00000113389|ENSG00000115306|ENSG00000117450|ENSG00000118503|ENSG00000120833|ENSG00000120885|ENSG00000121858|ENSG00000122025|ENSG00000128016…	1787	0.00161326
	250	GO:0010628	positive regulation of gene expression	42	ENSG00000019582|ENSG00000026025|ENSG00000030419|ENSG00000060138|ENSG00000067082|ENSG00000075426|ENSG00000085276|ENSG00000104447|ENSG00000105835|ENSG00000105967|ENSG00000106546|ENSG00000108924|ENSG00000110492|ENSG00000120738|ENSG00000123358|ENSG00000125740|ENSG00000127528|ENSG00000130522|ENSG00000132475|ENSG00000133169|ENSG00000134324|ENSG00000138378|ENSG00000138696|ENSG00000141293|ENSG00000142192…	1162	0.00166382
	251	GO:1902230	negative regulation of intrinsic apoptotic signaling pathway in response to DNA damage	4	ENSG00000019582|ENSG00000026508|ENSG00000120885|ENSG00000133112	23	0.00166609
	252	GO:0010605	negative regulation of macromolecule metabolic process	59	ENSG00000026508|ENSG00000030419|ENSG00000035862|ENSG00000046889|ENSG00000048052|ENSG00000060138|ENSG00000071082|ENSG00000073756|ENSG00000081237|ENSG00000085276|ENSG00000104447|ENSG00000105639|ENSG00000105967|ENSG00000106546|ENSG00000109475|ENSG00000112306|ENSG00000118503|ENSG00000120738|ENSG00000120833|ENSG00000120885|ENSG00000124570|ENSG00000124831|ENSG00000125740|ENSG00000128016|ENSG00000128040…	1790	0.00167986
	253	GO:0002440	production of molecular mediator of immune response	9	ENSG00000019582|ENSG00000081237|ENSG00000105639|ENSG00000130303|ENSG00000154188|ENSG00000166710|ENSG00000175857|ENSG00000179344|ENSG00000204592	120	0.00168059
	254	GO:0070233	negative regulation of T cell apoptotic process	3	ENSG00000105639|ENSG00000107099|ENSG00000157514	11	0.00169218
	255	GO:0072012	glomerulus vasculature development	3	ENSG00000120738|ENSG00000154188|ENSG00000174059	11	0.00169218
	256	GO:0045893	positive regulation of transcription, DNA-templated	35	ENSG00000019582|ENSG00000030419|ENSG00000067082|ENSG00000075426|ENSG00000085276|ENSG00000104447|ENSG00000105835|ENSG00000105967|ENSG00000106546|ENSG00000108924|ENSG00000110492|ENSG00000120738|ENSG00000123358|ENSG00000125740|ENSG00000127528|ENSG00000130522|ENSG00000133169|ENSG00000134324|ENSG00000138378|ENSG00000138696|ENSG00000141293|ENSG00000142192|ENSG00000143995|ENSG00000144893|ENSG00000145687…	918	0.00173965
	257	GO:1903508	positive regulation of nucleic acid-templated transcription	35	ENSG00000019582|ENSG00000030419|ENSG00000067082|ENSG00000075426|ENSG00000085276|ENSG00000104447|ENSG00000105835|ENSG00000105967|ENSG00000106546|ENSG00000108924|ENSG00000110492|ENSG00000120738|ENSG00000123358|ENSG00000125740|ENSG00000127528|ENSG00000130522|ENSG00000133169|ENSG00000134324|ENSG00000138378|ENSG00000138696|ENSG00000141293|ENSG00000142192|ENSG00000143995|ENSG00000144893|ENSG00000145687…	918	0.00173965
	258	GO:0032663	regulation of interleukin-2 production	5	ENSG00000115306|ENSG00000118503|ENSG00000128016|ENSG00000174059|ENSG00000184588	39	0.00181643
	259	GO:0043535	regulation of blood vessel endothelial cell migration	5	ENSG00000048052|ENSG00000073756|ENSG00000102359|ENSG00000154188|ENSG00000205542	39	0.00181643
	260	GO:0071277	cellular response to calcium ion	5	ENSG00000125740|ENSG00000130522|ENSG00000145708|ENSG00000170345|ENSG00000171223	39	0.00181643
	261	GO:0043534	blood vessel endothelial cell migration	6	ENSG00000048052|ENSG00000073756|ENSG00000102359|ENSG00000123358|ENSG00000154188|ENSG00000205542	57	0.00182278
	262	GO:0042493	response to drug	14	ENSG00000035862|ENSG00000073756|ENSG00000085563|ENSG00000110492|ENSG00000110848|ENSG00000125740|ENSG00000130522|ENSG00000134215|ENSG00000139318|ENSG00000145708|ENSG00000166710|ENSG00000170345|ENSG00000171223|ENSG00000184588	251	0.00184954
	263	GO:0045596	negative regulation of cell differentiation	17	ENSG00000019582|ENSG00000026025|ENSG00000105426|ENSG00000105639|ENSG00000109321|ENSG00000109756|ENSG00000128016|ENSG00000137642|ENSG00000142192|ENSG00000143995|ENSG00000166710|ENSG00000171476|ENSG00000174946|ENSG00000183688|ENSG00000183691|ENSG00000185630|ENSG00000197959	337	0.00185629
	264	GO:0033002	muscle cell proliferation	8	ENSG00000073756|ENSG00000087245|ENSG00000105835|ENSG00000113389|ENSG00000118503|ENSG00000154188|ENSG00000183691|ENSG00000204472	99	0.00188234
	265	GO:0000956	nuclear-transcribed mRNA catabolic process	12	ENSG00000071082|ENSG00000109475|ENSG00000112306|ENSG00000128016|ENSG00000134419|ENSG00000142676|ENSG00000145425|ENSG00000156482|ENSG00000159388|ENSG00000177954|ENSG00000182899|ENSG00000198918	198	0.00194522
	266	GO:0044708	single-organism behavior	12	ENSG00000046889|ENSG00000073756|ENSG00000102359|ENSG00000110492|ENSG00000124406|ENSG00000142192|ENSG00000145708|ENSG00000153234|ENSG00000154277|ENSG00000159388|ENSG00000169432|ENSG00000170345	198	0.00194522
	267	GO:0071470	cellular response to osmotic stress	4	ENSG00000060138|ENSG00000073756|ENSG00000124570|ENSG00000198771	24	0.00196387
	268	GO:1900077	negative regulation of cellular response to insulin stimulus	4	ENSG00000011454|ENSG00000120833|ENSG00000166501|ENSG00000184557	24	0.00196387
	269	GO:0051961	negative regulation of nervous system development	10	ENSG00000026025|ENSG00000105426|ENSG00000109756|ENSG00000137642|ENSG00000142192|ENSG00000143995|ENSG00000166710|ENSG00000183691|ENSG00000185630|ENSG00000197959	147	0.0019697
	270	GO:0002040	sprouting angiogenesis	5	ENSG00000048052|ENSG00000073756|ENSG00000102359|ENSG00000123358|ENSG00000154188	40	0.00203789
	271	GO:0006809	nitric oxide biosynthetic process	5	ENSG00000073756|ENSG00000120885|ENSG00000127528|ENSG00000174059|ENSG00000204472	40	0.00203789
	272	GO:0030837	negative regulation of actin filament polymerization	5	ENSG00000079691|ENSG00000115306|ENSG00000148180|ENSG00000179820|ENSG00000205542	40	0.00203789
	273	GO:0043269	regulation of ion transport	15	ENSG00000073756|ENSG00000085563|ENSG00000105851|ENSG00000124406|ENSG00000138669|ENSG00000142192|ENSG00000143153|ENSG00000145708|ENSG00000165995|ENSG00000166710|ENSG00000169432|ENSG00000184588|ENSG00000188580|ENSG00000196730|ENSG00000205542	282	0.00204734
	274	GO:0030278	regulation of ossification	8	ENSG00000109321|ENSG00000130522|ENSG00000136929|ENSG00000138696|ENSG00000171522|ENSG00000183688|ENSG00000183691|ENSG00000185630	101	0.00213726
	275	GO:0009607	response to biotic stimulus	23	ENSG00000073756|ENSG00000081041|ENSG00000081237|ENSG00000118503|ENSG00000120885|ENSG00000128016|ENSG00000130303|ENSG00000130522|ENSG00000132274|ENSG00000133112|ENSG00000134419|ENSG00000142089|ENSG00000155849|ENSG00000164116|ENSG00000166710|ENSG00000170345|ENSG00000171223|ENSG00000171522|ENSG00000174175|ENSG00000184588|ENSG00000186105|ENSG00000198918|ENSG00000204592	527	0.00214558
	276	GO:0072006	nephron development	6	ENSG00000007062|ENSG00000120738|ENSG00000154188|ENSG00000174059|ENSG00000183691|ENSG00000185630	59	0.00217926
	277	GO:0032703	negative regulation of interleukin-2 production	3	ENSG00000118503|ENSG00000128016|ENSG00000174059	12	0.00221841
	278	GO:0061035	regulation of cartilage development	4	ENSG00000104447|ENSG00000138696|ENSG00000183688|ENSG00000183691	25	0.00229654
	279	GO:0044033	multi-organism metabolic process	12	ENSG00000071082|ENSG00000109475|ENSG00000112306|ENSG00000128016|ENSG00000134419|ENSG00000142089|ENSG00000142676|ENSG00000145425|ENSG00000156482|ENSG00000177954|ENSG00000182899|ENSG00000198918	202	0.00229878
	280	GO:0001818	negative regulation of cytokine production	10	ENSG00000105426|ENSG00000105639|ENSG00000118503|ENSG00000127528|ENSG00000128016|ENSG00000130303|ENSG00000154188|ENSG00000171522|ENSG00000174059|ENSG00000205542	151	0.00240077
	281	GO:0045055	regulated exocytosis	24	ENSG00000026508|ENSG00000035862|ENSG00000041353|ENSG00000059804|ENSG00000067225|ENSG00000081237|ENSG00000104043|ENSG00000105851|ENSG00000120885|ENSG00000124406|ENSG00000124570|ENSG00000130303|ENSG00000138722|ENSG00000139278|ENSG00000142192|ENSG00000145708|ENSG00000148180|ENSG00000156508|ENSG00000157214|ENSG00000166710|ENSG00000167613|ENSG00000174175|ENSG00000188404|ENSG00000205542	564	0.00240306
	282	GO:0051179	localization	114	ENSG00000011454|ENSG00000015568|ENSG00000019582|ENSG00000026508|ENSG00000027075|ENSG00000035862|ENSG00000041353|ENSG00000048052|ENSG00000059804|ENSG00000067225|ENSG00000071082|ENSG00000073756|ENSG00000079691|ENSG00000081041|ENSG00000081237|ENSG00000085563|ENSG00000099785|ENSG00000102359|ENSG00000104043|ENSG00000104341|ENSG00000104447|ENSG00000105639|ENSG00000105851|ENSG00000107099|ENSG00000109321…	4042	0.00249466
	283	GO:1902680	positive regulation of RNA biosynthetic process	35	ENSG00000019582|ENSG00000030419|ENSG00000067082|ENSG00000075426|ENSG00000085276|ENSG00000104447|ENSG00000105835|ENSG00000105967|ENSG00000106546|ENSG00000108924|ENSG00000110492|ENSG00000120738|ENSG00000123358|ENSG00000125740|ENSG00000127528|ENSG00000130522|ENSG00000133169|ENSG00000134324|ENSG00000138378|ENSG00000138696|ENSG00000141293|ENSG00000142192|ENSG00000143995|ENSG00000144893|ENSG00000145687…	938	0.00249645
	284	GO:0045665	negative regulation of neuron differentiation	8	ENSG00000026025|ENSG00000105426|ENSG00000109756|ENSG00000142192|ENSG00000143995|ENSG00000166710|ENSG00000185630|ENSG00000197959	104	0.00256974
	285	GO:2001233	regulation of apoptotic signaling pathway	15	ENSG00000019582|ENSG00000026508|ENSG00000060138|ENSG00000073756|ENSG00000118503|ENSG00000120885|ENSG00000121858|ENSG00000133112|ENSG00000138696|ENSG00000143384|ENSG00000148180|ENSG00000153234|ENSG00000162772|ENSG00000183691|ENSG00000196730	289	0.00259239
	286	GO:1904018	positive regulation of vasculature development	7	ENSG00000048052|ENSG00000073756|ENSG00000102359|ENSG00000109756|ENSG00000120738|ENSG00000166501|ENSG00000174059	82	0.00262888
	287	GO:0061061	muscle structure development	16	ENSG00000048052|ENSG00000060138|ENSG00000108924|ENSG00000120738|ENSG00000132475|ENSG00000135535|ENSG00000154277|ENSG00000157514|ENSG00000159388|ENSG00000162772|ENSG00000168899|ENSG00000170345|ENSG00000170776|ENSG00000183691|ENSG00000185022|ENSG00000197321	319	0.00265779
	288	GO:0031032	actomyosin structure organization	8	ENSG00000064042|ENSG00000079691|ENSG00000112137|ENSG00000117519|ENSG00000144824|ENSG00000159840|ENSG00000170776|ENSG00000171522	105	0.00272817
	289	GO:0032412	regulation of ion transmembrane transporter activity	8	ENSG00000085563|ENSG00000142192|ENSG00000143153|ENSG00000145708|ENSG00000165995|ENSG00000184588|ENSG00000196730|ENSG00000205542	105	0.00272817
	290	GO:0042102	positive regulation of T cell proliferation	6	ENSG00000081237|ENSG00000105639|ENSG00000204472|ENSG00000204592|ENSG00000223865|ENSG00000231389	62	0.00280948
	291	GO:0051216	cartilage development	7	ENSG00000026508|ENSG00000104447|ENSG00000105997|ENSG00000138696|ENSG00000147862|ENSG00000183688|ENSG00000183691	83	0.00281645
	292	GO:0050855	regulation of B cell receptor signaling pathway	3	ENSG00000027075|ENSG00000166501|ENSG00000169224	13	0.00283563
	293	GO:0061437	renal system vasculature development	3	ENSG00000120738|ENSG00000154188|ENSG00000174059	13	0.00283563
	294	GO:0061440	kidney vasculature development	3	ENSG00000120738|ENSG00000154188|ENSG00000174059	13	0.00283563
	295	GO:0090049	regulation of cell migration involved in sprouting angiogenesis	3	ENSG00000048052|ENSG00000073756|ENSG00000102359	13	0.00283563
	296	GO:0044093	positive regulation of molecular function	46	ENSG00000011454|ENSG00000019582|ENSG00000027075|ENSG00000035862|ENSG00000046889|ENSG00000047365|ENSG00000081237|ENSG00000085563|ENSG00000105639|ENSG00000105851|ENSG00000107099|ENSG00000109756|ENSG00000111348|ENSG00000112414|ENSG00000113389|ENSG00000115306|ENSG00000120885|ENSG00000121858|ENSG00000122025|ENSG00000124831|ENSG00000129521|ENSG00000129675|ENSG00000132274|ENSG00000132669|ENSG00000133169…	1344	0.00293673
	297	GO:0012501	programmed cell death	45	ENSG00000019582|ENSG00000026508|ENSG00000027075|ENSG00000060138|ENSG00000067225|ENSG00000073756|ENSG00000081320|ENSG00000085276|ENSG00000105639|ENSG00000105851|ENSG00000106546|ENSG00000107099|ENSG00000109756|ENSG00000110492|ENSG00000118503|ENSG00000120738|ENSG00000120833|ENSG00000120885|ENSG00000121858|ENSG00000122025|ENSG00000128016|ENSG00000129521|ENSG00000129675|ENSG00000133112|ENSG00000133134…	1308	0.00297072
	298	GO:0010648	negative regulation of cell communication	31	ENSG00000011454|ENSG00000019582|ENSG00000026508|ENSG00000035862|ENSG00000046889|ENSG00000060138|ENSG00000073756|ENSG00000081237|ENSG00000085276|ENSG00000105426|ENSG00000118503|ENSG00000120738|ENSG00000120833|ENSG00000120885|ENSG00000121858|ENSG00000133112|ENSG00000135090|ENSG00000137642|ENSG00000139318|ENSG00000143384|ENSG00000145708|ENSG00000153234|ENSG00000154277|ENSG00000162772|ENSG00000166501…	809	0.00298831
	299	GO:1902904	negative regulation of supramolecular fiber organization	7	ENSG00000079691|ENSG00000115306|ENSG00000120885|ENSG00000144824|ENSG00000148180|ENSG00000179820|ENSG00000205542	84	0.00301412
	300	GO:0022898	regulation of transmembrane transporter activity	8	ENSG00000085563|ENSG00000142192|ENSG00000143153|ENSG00000145708|ENSG00000165995|ENSG00000184588|ENSG00000196730|ENSG00000205542	107	0.00306788
	301	GO:0045429	positive regulation of nitric oxide biosynthetic process	4	ENSG00000073756|ENSG00000120885|ENSG00000127528|ENSG00000204472	27	0.00307438
	302	GO:1904407	positive regulation of nitric oxide metabolic process	4	ENSG00000073756|ENSG00000120885|ENSG00000127528|ENSG00000204472	27	0.00307438
	303	GO:0023057	negative regulation of signaling	31	ENSG00000011454|ENSG00000019582|ENSG00000026508|ENSG00000035862|ENSG00000046889|ENSG00000060138|ENSG00000073756|ENSG00000081237|ENSG00000085276|ENSG00000105426|ENSG00000118503|ENSG00000120738|ENSG00000120833|ENSG00000120885|ENSG00000121858|ENSG00000133112|ENSG00000135090|ENSG00000137642|ENSG00000139318|ENSG00000143384|ENSG00000145708|ENSG00000153234|ENSG00000154277|ENSG00000162772|ENSG00000166501…	811	0.0031016
	304	GO:1902041	regulation of extrinsic apoptotic signaling pathway via death domain receptors	5	ENSG00000118503|ENSG00000121858|ENSG00000138696|ENSG00000162772|ENSG00000196730	44	0.00312395
	305	GO:0006413	translational initiation	11	ENSG00000071082|ENSG00000109475|ENSG00000112306|ENSG00000134419|ENSG00000142676|ENSG00000145425|ENSG00000156482|ENSG00000173812|ENSG00000177954|ENSG00000182899|ENSG00000198918	183	0.00316316
	306	GO:0060348	bone development	8	ENSG00000081237|ENSG00000102024|ENSG00000138696|ENSG00000143995|ENSG00000151702|ENSG00000170776|ENSG00000171522|ENSG00000183688	108	0.00324964
	307	GO:0006915	apoptotic process	44	ENSG00000019582|ENSG00000026508|ENSG00000027075|ENSG00000060138|ENSG00000073756|ENSG00000081320|ENSG00000085276|ENSG00000105639|ENSG00000105851|ENSG00000106546|ENSG00000107099|ENSG00000109756|ENSG00000110492|ENSG00000118503|ENSG00000120738|ENSG00000120833|ENSG00000120885|ENSG00000121858|ENSG00000122025|ENSG00000128016|ENSG00000129521|ENSG00000129675|ENSG00000133112|ENSG00000133134|ENSG00000134215…	1278	0.0032786
	308	GO:0002237	response to molecule of bacterial origin	12	ENSG00000073756|ENSG00000081041|ENSG00000118503|ENSG00000128016|ENSG00000130522|ENSG00000166710|ENSG00000170345|ENSG00000171223|ENSG00000171522|ENSG00000174175|ENSG00000184588|ENSG00000186105	211	0.00328837
	309	GO:0048872	homeostasis of number of cells	11	ENSG00000019582|ENSG00000105639|ENSG00000117450|ENSG00000118503|ENSG00000122025|ENSG00000127528|ENSG00000128016|ENSG00000157514|ENSG00000166710|ENSG00000175857|ENSG00000184588	185	0.00343781
	310	GO:0046209	nitric oxide metabolic process	5	ENSG00000073756|ENSG00000120885|ENSG00000127528|ENSG00000174059|ENSG00000204472	45	0.00345023
	311	GO:0048468	cell development	39	ENSG00000026025|ENSG00000027075|ENSG00000035862|ENSG00000046889|ENSG00000048052|ENSG00000075426|ENSG00000079691|ENSG00000081237|ENSG00000105426|ENSG00000109321|ENSG00000109756|ENSG00000112414|ENSG00000115306|ENSG00000120885|ENSG00000127528|ENSG00000130522|ENSG00000132475|ENSG00000137642|ENSG00000138696|ENSG00000142192|ENSG00000143995|ENSG00000147862|ENSG00000148180|ENSG00000151702|ENSG00000153234…	1100	0.0034744
	312	GO:0002719	negative regulation of cytokine production involved in immune response	3	ENSG00000105639|ENSG00000130303|ENSG00000154188	14	0.00354862
	313	GO:1900449	regulation of glutamate receptor signaling pathway	3	ENSG00000142192|ENSG00000145708|ENSG00000196730	14	0.00354862
	314	GO:0001503	ossification	12	ENSG00000073756|ENSG00000087245|ENSG00000109321|ENSG00000130522|ENSG00000132475|ENSG00000136929|ENSG00000138696|ENSG00000171223|ENSG00000171522|ENSG00000183688|ENSG00000183691|ENSG00000185630	213	0.0035494
	315	GO:0006402	mRNA catabolic process	12	ENSG00000071082|ENSG00000109475|ENSG00000112306|ENSG00000128016|ENSG00000134419|ENSG00000142676|ENSG00000145425|ENSG00000156482|ENSG00000159388|ENSG00000177954|ENSG00000182899|ENSG00000198918	214	0.00368605
	316	GO:0051704	multi-organism process	50	ENSG00000019582|ENSG00000026025|ENSG00000042980|ENSG00000060138|ENSG00000071082|ENSG00000073756|ENSG00000081041|ENSG00000081237|ENSG00000087245|ENSG00000105835|ENSG00000109475|ENSG00000111348|ENSG00000112306|ENSG00000118503|ENSG00000120885|ENSG00000125354|ENSG00000125740|ENSG00000128016|ENSG00000128040|ENSG00000130303|ENSG00000130522|ENSG00000132274|ENSG00000132475|ENSG00000133112|ENSG00000134419…	1511	0.00378299
	317	GO:0006887	exocytosis	26	ENSG00000026508|ENSG00000035862|ENSG00000041353|ENSG00000059804|ENSG00000067225|ENSG00000081237|ENSG00000104043|ENSG00000105851|ENSG00000120885|ENSG00000124406|ENSG00000124570|ENSG00000130303|ENSG00000138722|ENSG00000139278|ENSG00000142192|ENSG00000145708|ENSG00000148180|ENSG00000156508|ENSG00000157214|ENSG00000166710|ENSG00000167613|ENSG00000168899|ENSG00000174175|ENSG00000185215|ENSG00000188404…	651	0.0037831
	318	GO:0002718	regulation of cytokine production involved in immune response	5	ENSG00000019582|ENSG00000105639|ENSG00000130303|ENSG00000154188|ENSG00000166710	46	0.0038003
	319	GO:0007188	adenylate cyclase-modulating G-protein coupled receptor signaling pathway	5	ENSG00000109756|ENSG00000112414|ENSG00000113389|ENSG00000133019|ENSG00000171522	46	0.0038003
	320	GO:0010595	positive regulation of endothelial cell migration	5	ENSG00000048052|ENSG00000073756|ENSG00000102359|ENSG00000154188|ENSG00000205542	46	0.0038003
	321	GO:0032623	interleukin-2 production	5	ENSG00000115306|ENSG00000118503|ENSG00000128016|ENSG00000174059|ENSG00000184588	46	0.0038003
	322	GO:0090257	regulation of muscle system process	8	ENSG00000073756|ENSG00000105851|ENSG00000133019|ENSG00000143153|ENSG00000164116|ENSG00000170776|ENSG00000184588|ENSG00000204472	111	0.00384548
	323	GO:0043122	regulation of I-kappaB kinase/NF-kappaB signaling	11	ENSG00000019582|ENSG00000073756|ENSG00000117450|ENSG00000118503|ENSG00000121858|ENSG00000130303|ENSG00000132274|ENSG00000154188|ENSG00000166501|ENSG00000170776|ENSG00000205542	188	0.00388534
	324	GO:0031324	negative regulation of cellular metabolic process	54	ENSG00000026508|ENSG00000030419|ENSG00000035862|ENSG00000046889|ENSG00000048052|ENSG00000060138|ENSG00000073756|ENSG00000081237|ENSG00000085276|ENSG00000104447|ENSG00000105639|ENSG00000105851|ENSG00000105967|ENSG00000106546|ENSG00000109756|ENSG00000113389|ENSG00000118503|ENSG00000120738|ENSG00000120833|ENSG00000120885|ENSG00000124570|ENSG00000124831|ENSG00000125740|ENSG00000128016|ENSG00000128040…	1667	0.00402699
	325	GO:0001819	positive regulation of cytokine production	14	ENSG00000019582|ENSG00000073756|ENSG00000115306|ENSG00000120738|ENSG00000120885|ENSG00000124831|ENSG00000166710|ENSG00000171522|ENSG00000174059|ENSG00000181722|ENSG00000184588|ENSG00000204592|ENSG00000223865|ENSG00000231389	274	0.00410331
	326	GO:0002792	negative regulation of peptide secretion	6	ENSG00000019582|ENSG00000145708|ENSG00000154188|ENSG00000171522|ENSG00000174059|ENSG00000205542	67	0.00415045
	327	GO:0042060	wound healing	16	ENSG00000027075|ENSG00000079691|ENSG00000105851|ENSG00000107099|ENSG00000118503|ENSG00000132475|ENSG00000134215|ENSG00000138722|ENSG00000144824|ENSG00000148180|ENSG00000160593|ENSG00000166501|ENSG00000174059|ENSG00000174175|ENSG00000183691|ENSG00000185022	334	0.00416779
	328	GO:2001057	reactive nitrogen species metabolic process	5	ENSG00000073756|ENSG00000120885|ENSG00000127528|ENSG00000174059|ENSG00000204472	47	0.00417511
	329	GO:0045932	negative regulation of muscle contraction	3	ENSG00000073756|ENSG00000105851|ENSG00000164116	15	0.00436166
	330	GO:0099601	regulation of neurotransmitter receptor activity	3	ENSG00000142192|ENSG00000145708|ENSG00000196730	15	0.00436166
	331	GO:0006605	protein targeting	23	ENSG00000015568|ENSG00000071082|ENSG00000073756|ENSG00000104447|ENSG00000105639|ENSG00000109475|ENSG00000112306|ENSG00000115306|ENSG00000117450|ENSG00000134419|ENSG00000137642|ENSG00000138669|ENSG00000142676|ENSG00000145425|ENSG00000154188|ENSG00000156482|ENSG00000157110|ENSG00000177954|ENSG00000179820|ENSG00000182899|ENSG00000183054|ENSG00000198918|ENSG00000205542	558	0.00436811
	332	GO:0050790	regulation of catalytic activity	53	ENSG00000011454|ENSG00000019582|ENSG00000026508|ENSG00000035862|ENSG00000046889|ENSG00000047365|ENSG00000073756|ENSG00000081237|ENSG00000105639|ENSG00000105851|ENSG00000107099|ENSG00000109756|ENSG00000111348|ENSG00000112137|ENSG00000112414|ENSG00000113389|ENSG00000115306|ENSG00000117519|ENSG00000118503|ENSG00000120833|ENSG00000120885|ENSG00000121858|ENSG00000122025|ENSG00000124570|ENSG00000128016…	1637	0.00445882
	333	GO:0002704	negative regulation of leukocyte mediated immunity	4	ENSG00000081237|ENSG00000105639|ENSG00000130303|ENSG00000204592	30	0.00455094
	334	GO:0007566	embryo implantation	4	ENSG00000073756|ENSG00000087245|ENSG00000111348|ENSG00000132475	30	0.00455094
	335	GO:2000107	negative regulation of leukocyte apoptotic process	4	ENSG00000019582|ENSG00000105639|ENSG00000107099|ENSG00000157514	30	0.00455094
	336	GO:0002443	leukocyte mediated immunity	23	ENSG00000019582|ENSG00000026508|ENSG00000035862|ENSG00000059804|ENSG00000067225|ENSG00000081237|ENSG00000104043|ENSG00000105639|ENSG00000105851|ENSG00000117450|ENSG00000120885|ENSG00000124406|ENSG00000124570|ENSG00000130303|ENSG00000139278|ENSG00000148180|ENSG00000156508|ENSG00000166710|ENSG00000167613|ENSG00000175857|ENSG00000179344|ENSG00000188404|ENSG00000204592	560	0.00456115
	337	GO:0002260	lymphocyte homeostasis	5	ENSG00000019582|ENSG00000105639|ENSG00000118503|ENSG00000157514|ENSG00000175857	48	0.00457558
	338	GO:1903426	regulation of reactive oxygen species biosynthetic process	5	ENSG00000073756|ENSG00000120885|ENSG00000127528|ENSG00000174059|ENSG00000204472	48	0.00457558
	339	GO:0044092	negative regulation of molecular function	28	ENSG00000026508|ENSG00000035862|ENSG00000046889|ENSG00000073756|ENSG00000081237|ENSG00000112137|ENSG00000113389|ENSG00000117519|ENSG00000118503|ENSG00000120833|ENSG00000124570|ENSG00000128016|ENSG00000128040|ENSG00000130303|ENSG00000134107|ENSG00000135090|ENSG00000137642|ENSG00000139318|ENSG00000142192|ENSG00000142676|ENSG00000145708|ENSG00000154277|ENSG00000162852|ENSG00000166710|ENSG00000183691…	729	0.00460557
	340	GO:0010951	negative regulation of endopeptidase activity	8	ENSG00000026508|ENSG00000035862|ENSG00000073756|ENSG00000124570|ENSG00000128040|ENSG00000130303|ENSG00000137642|ENSG00000142192	115	0.00476739
	341	GO:0032409	regulation of transporter activity	8	ENSG00000085563|ENSG00000142192|ENSG00000143153|ENSG00000145708|ENSG00000165995|ENSG00000184588|ENSG00000196730|ENSG00000205542	115	0.00476739
	342	GO:0072659	protein localization to plasma membrane	10	ENSG00000027075|ENSG00000109756|ENSG00000115306|ENSG00000138669|ENSG00000141293|ENSG00000143153|ENSG00000162852|ENSG00000165995|ENSG00000168899|ENSG00000179820	167	0.00493893
	343	GO:0052548	regulation of endopeptidase activity	12	ENSG00000026508|ENSG00000035862|ENSG00000073756|ENSG00000121858|ENSG00000124570|ENSG00000128040|ENSG00000129521|ENSG00000130303|ENSG00000137642|ENSG00000142192|ENSG00000148180|ENSG00000196730	222	0.00493894
	344	GO:0002371	dendritic cell cytokine production	2	ENSG00000105639|ENSG00000130303	5	0.00495794
	345	GO:0002475	antigen processing and presentation via MHC class Ib	2	ENSG00000166710|ENSG00000204592	5	0.00495794
	346	GO:0042989	sequestering of actin monomers	2	ENSG00000148180|ENSG00000205542	5	0.00495794
	347	GO:0048642	negative regulation of skeletal muscle tissue development	2	ENSG00000060138|ENSG00000157514	5	0.00495794
	348	GO:0060509	Type I pneumocyte differentiation	2	ENSG00000127528|ENSG00000147862	5	0.00495794
	349	GO:0072224	metanephric glomerulus development	2	ENSG00000120738|ENSG00000174059	5	0.00495794
	350	GO:0090192	regulation of glomerulus development	2	ENSG00000120738|ENSG00000183691	5	0.00495794
	351	GO:1902430	negative regulation of beta-amyloid formation	2	ENSG00000120885|ENSG00000137642	5	0.00495794
	352	GO:2001214	positive regulation of vasculogenesis	2	ENSG00000109756|ENSG00000174059	5	0.00495794
	353	GO:0032272	negative regulation of protein polymerization	5	ENSG00000079691|ENSG00000115306|ENSG00000148180|ENSG00000179820|ENSG00000205542	49	0.00500265
	354	GO:0070252	actin-mediated cell contraction	5	ENSG00000026025|ENSG00000165995|ENSG00000184588|ENSG00000187164|ENSG00000198467	49	0.00500265
	355	GO:0050710	negative regulation of cytokine secretion	4	ENSG00000154188|ENSG00000171522|ENSG00000174059|ENSG00000205542	31	0.00513304
	356	GO:0071320	cellular response to cAMP	4	ENSG00000105851|ENSG00000109756|ENSG00000142192|ENSG00000145708	31	0.00513304
	357	GO:0001914	regulation of T cell mediated cytotoxicity	3	ENSG00000081237|ENSG00000166710|ENSG00000204592	16	0.0052786
	358	GO:0050857	positive regulation of antigen receptor-mediated signaling pathway	3	ENSG00000027075|ENSG00000081237|ENSG00000166501	16	0.0052786
	359	GO:0090184	positive regulation of kidney development	3	ENSG00000007062|ENSG00000120738|ENSG00000183691	16	0.0052786
	360	GO:0042098	T cell proliferation	8	ENSG00000081237|ENSG00000105639|ENSG00000105851|ENSG00000107099|ENSG00000204472|ENSG00000204592|ENSG00000223865|ENSG00000231389	117	0.00528762
	361	GO:0051017	actin filament bundle assembly	7	ENSG00000079691|ENSG00000102024|ENSG00000112137|ENSG00000144824|ENSG00000159840|ENSG00000171522|ENSG00000204472	93	0.00530641
	362	GO:0007187	G-protein coupled receptor signaling pathway, coupled to cyclic nucleotide second messenger	5	ENSG00000109756|ENSG00000112414|ENSG00000113389|ENSG00000133019|ENSG00000171522	50	0.00545723
	363	GO:0033993	response to lipid	22	ENSG00000073756|ENSG00000081041|ENSG00000109321|ENSG00000110492|ENSG00000118503|ENSG00000120833|ENSG00000120885|ENSG00000122025|ENSG00000123358|ENSG00000125740|ENSG00000128016|ENSG00000130522|ENSG00000145708|ENSG00000153234|ENSG00000170345|ENSG00000170776|ENSG00000171223|ENSG00000171522|ENSG00000174175|ENSG00000180530|ENSG00000184588|ENSG00000204472	537	0.00566026
	364	GO:1902229	regulation of intrinsic apoptotic signaling pathway in response to DNA damage	4	ENSG00000019582|ENSG00000026508|ENSG00000120885|ENSG00000133112	32	0.005763
	365	GO:1903428	positive regulation of reactive oxygen species biosynthetic process	4	ENSG00000073756|ENSG00000120885|ENSG00000127528|ENSG00000204472	32	0.005763
	366	GO:0009617	response to bacterium	14	ENSG00000073756|ENSG00000081041|ENSG00000118503|ENSG00000128016|ENSG00000130522|ENSG00000166710|ENSG00000170345|ENSG00000171223|ENSG00000171522|ENSG00000174175|ENSG00000184588|ENSG00000186105|ENSG00000198918|ENSG00000204592	285	0.00578616
	367	GO:0010466	negative regulation of peptidase activity	8	ENSG00000026508|ENSG00000035862|ENSG00000073756|ENSG00000124570|ENSG00000128040|ENSG00000130303|ENSG00000137642|ENSG00000142192	119	0.0058502
	368	GO:0048660	regulation of smooth muscle cell proliferation	6	ENSG00000073756|ENSG00000087245|ENSG00000105835|ENSG00000113389|ENSG00000118503|ENSG00000204472	72	0.00591449
	369	GO:0007162	negative regulation of cell adhesion	9	ENSG00000019582|ENSG00000081237|ENSG00000105639|ENSG00000111348|ENSG00000135535|ENSG00000144824|ENSG00000154188|ENSG00000154721|ENSG00000179820	145	0.00597078
	370	GO:0002252	immune effector process	30	ENSG00000019582|ENSG00000026508|ENSG00000035862|ENSG00000059804|ENSG00000067225|ENSG00000081237|ENSG00000104043|ENSG00000105639|ENSG00000105851|ENSG00000117450|ENSG00000118503|ENSG00000120885|ENSG00000124406|ENSG00000124570|ENSG00000130303|ENSG00000132274|ENSG00000134215|ENSG00000139278|ENSG00000142089|ENSG00000148180|ENSG00000154188|ENSG00000155849|ENSG00000156508|ENSG00000166710|ENSG00000167613…	813	0.00598202
	371	GO:1901653	cellular response to peptide	12	ENSG00000011454|ENSG00000048052|ENSG00000067225|ENSG00000105639|ENSG00000120833|ENSG00000123358|ENSG00000127528|ENSG00000134324|ENSG00000145708|ENSG00000153234|ENSG00000166501|ENSG00000184557	228	0.00608537
	372	GO:0032330	regulation of chondrocyte differentiation	3	ENSG00000104447|ENSG00000138696|ENSG00000183688	17	0.00630287
	373	GO:2001243	negative regulation of intrinsic apoptotic signaling pathway	6	ENSG00000019582|ENSG00000026508|ENSG00000060138|ENSG00000073756|ENSG00000120885|ENSG00000133112	73	0.00632419
	374	GO:0001933	negative regulation of protein phosphorylation	14	ENSG00000046889|ENSG00000081237|ENSG00000085276|ENSG00000118503|ENSG00000120833|ENSG00000135090|ENSG00000137642|ENSG00000139318|ENSG00000154188|ENSG00000154277|ENSG00000162772|ENSG00000179820|ENSG00000183691|ENSG00000184557	288	0.00633048
	375	GO:0045123	cellular extravasation	4	ENSG00000105851|ENSG00000160593|ENSG00000171522|ENSG00000174175	33	0.00644248
	376	GO:0046626	regulation of insulin receptor signaling pathway	4	ENSG00000011454|ENSG00000120833|ENSG00000166501|ENSG00000184557	33	0.00644248
	377	GO:0030808	regulation of nucleotide biosynthetic process	5	ENSG00000035862|ENSG00000112414|ENSG00000113389|ENSG00000164116|ENSG00000205542	52	0.00645259
	378	GO:1900371	regulation of purine nucleotide biosynthetic process	5	ENSG00000035862|ENSG00000112414|ENSG00000113389|ENSG00000164116|ENSG00000205542	52	0.00645259
	379	GO:0006366	transcription from RNA polymerase II promoter	47	ENSG00000030419|ENSG00000048052|ENSG00000059588|ENSG00000060138|ENSG00000067082|ENSG00000075426|ENSG00000104447|ENSG00000105835|ENSG00000105967|ENSG00000106546|ENSG00000108924|ENSG00000120738|ENSG00000123358|ENSG00000124831|ENSG00000125740|ENSG00000127528|ENSG00000128016|ENSG00000129521|ENSG00000130522|ENSG00000133169|ENSG00000134107|ENSG00000134324|ENSG00000138378|ENSG00000138696|ENSG00000141293…	1442	0.00672162
	380	GO:0048659	smooth muscle cell proliferation	6	ENSG00000073756|ENSG00000087245|ENSG00000105835|ENSG00000113389|ENSG00000118503|ENSG00000204472	74	0.00675416
	381	GO:0043086	negative regulation of catalytic activity	22	ENSG00000026508|ENSG00000035862|ENSG00000046889|ENSG00000073756|ENSG00000081237|ENSG00000112137|ENSG00000113389|ENSG00000117519|ENSG00000118503|ENSG00000120833|ENSG00000124570|ENSG00000128016|ENSG00000128040|ENSG00000130303|ENSG00000135090|ENSG00000137642|ENSG00000139318|ENSG00000142192|ENSG00000142676|ENSG00000154277|ENSG00000162852|ENSG00000184557	548	0.0071335
	382	GO:0072594	establishment of protein localization to organelle	22	ENSG00000015568|ENSG00000071082|ENSG00000073756|ENSG00000104447|ENSG00000105639|ENSG00000109475|ENSG00000112306|ENSG00000115306|ENSG00000117450|ENSG00000118503|ENSG00000134419|ENSG00000137642|ENSG00000142676|ENSG00000145425|ENSG00000154188|ENSG00000156482|ENSG00000157110|ENSG00000177954|ENSG00000182899|ENSG00000183054|ENSG00000198918|ENSG00000205542	548	0.0071335
	383	GO:0021954	central nervous system neuron development	4	ENSG00000109756|ENSG00000147862|ENSG00000153234|ENSG00000159388	34	0.00717307
	384	GO:0002700	regulation of production of molecular mediator of immune response	6	ENSG00000019582|ENSG00000105639|ENSG00000130303|ENSG00000154188|ENSG00000166710|ENSG00000204592	75	0.00720495
	385	GO:0007271	synaptic transmission, cholinergic	2	ENSG00000133019|ENSG00000166405	6	0.00732528
	386	GO:0008627	intrinsic apoptotic signaling pathway in response to osmotic stress	2	ENSG00000060138|ENSG00000073756	6	0.00732528
	387	GO:0050861	positive regulation of B cell receptor signaling pathway	2	ENSG00000027075|ENSG00000166501	6	0.00732528
	388	GO:0061042	vascular wound healing	2	ENSG00000118503|ENSG00000174059	6	0.00732528
	389	GO:0072672	neutrophil extravasation	2	ENSG00000105851|ENSG00000160593	6	0.00732528
	390	GO:1900040	regulation of interleukin-2 secretion	2	ENSG00000115306|ENSG00000174059	6	0.00732528
	391	GO:1901841	regulation of high voltage-gated calcium channel activity	2	ENSG00000165995|ENSG00000184588	6	0.00732528
	392	GO:1905049	negative regulation of metallopeptidase activity	2	ENSG00000035862|ENSG00000137642	6	0.00732528
	393	GO:2001212	regulation of vasculogenesis	2	ENSG00000109756|ENSG00000174059	6	0.00732528
	394	GO:0071248	cellular response to metal ion	7	ENSG00000125740|ENSG00000130522|ENSG00000145708|ENSG00000148180|ENSG00000166710|ENSG00000170345|ENSG00000171223	99	0.00743593
	395	GO:0002701	negative regulation of production of molecular mediator of immune response	3	ENSG00000105639|ENSG00000130303|ENSG00000154188	18	0.0074375
	396	GO:0010470	regulation of gastrulation	3	ENSG00000139318|ENSG00000144824|ENSG00000179820	18	0.0074375
	397	GO:1903670	regulation of sprouting angiogenesis	3	ENSG00000048052|ENSG00000073756|ENSG00000102359	18	0.0074375
	398	GO:0002274	myeloid leukocyte activation	20	ENSG00000019582|ENSG00000026508|ENSG00000035862|ENSG00000059804|ENSG00000067225|ENSG00000081237|ENSG00000091972|ENSG00000104043|ENSG00000105851|ENSG00000120885|ENSG00000124406|ENSG00000124570|ENSG00000130303|ENSG00000139278|ENSG00000148180|ENSG00000156508|ENSG00000166710|ENSG00000167613|ENSG00000188404|ENSG00000204472	485	0.00765385
	399	GO:0006937	regulation of muscle contraction	6	ENSG00000073756|ENSG00000105851|ENSG00000133019|ENSG00000143153|ENSG00000164116|ENSG00000184588	76	0.00767711
	400	GO:0007599	hemostasis	12	ENSG00000027075|ENSG00000079691|ENSG00000105851|ENSG00000107099|ENSG00000132475|ENSG00000134215|ENSG00000138722|ENSG00000151702|ENSG00000166501|ENSG00000174059|ENSG00000174175|ENSG00000185022	235	0.0076794
	401	GO:0010557	positive regulation of macromolecule biosynthetic process	38	ENSG00000019582|ENSG00000030419|ENSG00000060138|ENSG00000067082|ENSG00000075426|ENSG00000085276|ENSG00000104447|ENSG00000105835|ENSG00000105967|ENSG00000106546|ENSG00000108924|ENSG00000109321|ENSG00000110492|ENSG00000120738|ENSG00000123358|ENSG00000125740|ENSG00000127528|ENSG00000130522|ENSG00000133169|ENSG00000134324|ENSG00000138378|ENSG00000138696|ENSG00000141293|ENSG00000142192|ENSG00000143995…	1117	0.00771732
	402	GO:0030810	positive regulation of nucleotide biosynthetic process	4	ENSG00000035862|ENSG00000112414|ENSG00000164116|ENSG00000205542	35	0.00795632
	403	GO:0042116	macrophage activation	4	ENSG00000019582|ENSG00000091972|ENSG00000120885|ENSG00000204472	35	0.00795632
	404	GO:1900373	positive regulation of purine nucleotide biosynthetic process	4	ENSG00000035862|ENSG00000112414|ENSG00000164116|ENSG00000205542	35	0.00795632
	405	GO:0032879	regulation of localization	49	ENSG00000011454|ENSG00000019582|ENSG00000027075|ENSG00000041353|ENSG00000048052|ENSG00000073756|ENSG00000079691|ENSG00000081041|ENSG00000081237|ENSG00000085563|ENSG00000102359|ENSG00000105851|ENSG00000109756|ENSG00000111348|ENSG00000115306|ENSG00000117450|ENSG00000124406|ENSG00000128016|ENSG00000130303|ENSG00000132274|ENSG00000137642|ENSG00000138669|ENSG00000142192|ENSG00000143153|ENSG00000144824…	1533	0.00811648
	406	GO:2000106	regulation of leukocyte apoptotic process	5	ENSG00000019582|ENSG00000105639|ENSG00000107099|ENSG00000109756|ENSG00000157514	55	0.00817449
	407	GO:0071375	cellular response to peptide hormone stimulus	11	ENSG00000011454|ENSG00000048052|ENSG00000067225|ENSG00000105639|ENSG00000120833|ENSG00000123358|ENSG00000134324|ENSG00000145708|ENSG00000153234|ENSG00000166501|ENSG00000184557	208	0.00818701
	408	GO:0052547	regulation of peptidase activity	12	ENSG00000026508|ENSG00000035862|ENSG00000073756|ENSG00000121858|ENSG00000124570|ENSG00000128040|ENSG00000129521|ENSG00000130303|ENSG00000137642|ENSG00000142192|ENSG00000148180|ENSG00000196730	237	0.00819038
	409	GO:1990778	protein localization to cell periphery	10	ENSG00000027075|ENSG00000109756|ENSG00000115306|ENSG00000138669|ENSG00000141293|ENSG00000143153|ENSG00000162852|ENSG00000165995|ENSG00000168899|ENSG00000179820	180	0.00825956
	410	GO:0002460	adaptive immune response based on somatic recombination of immune receptors built from immunoglobulin superfamily domains	9	ENSG00000019582|ENSG00000081237|ENSG00000105639|ENSG00000118503|ENSG00000120885|ENSG00000166710|ENSG00000175857|ENSG00000179344|ENSG00000204592	153	0.00839546
	411	GO:0007009	plasma membrane organization	11	ENSG00000027075|ENSG00000109756|ENSG00000115306|ENSG00000120885|ENSG00000138669|ENSG00000141293|ENSG00000143153|ENSG00000162852|ENSG00000165995|ENSG00000168899|ENSG00000179820	209	0.00847279
	412	GO:0000042	protein targeting to Golgi	3	ENSG00000015568|ENSG00000137642|ENSG00000183054	19	0.00868513
	413	GO:0045332	phospholipid translocation	3	ENSG00000085563|ENSG00000104043|ENSG00000124406	19	0.00868513
	414	GO:0070232	regulation of T cell apoptotic process	3	ENSG00000105639|ENSG00000107099|ENSG00000157514	19	0.00868513
	415	GO:2000171	negative regulation of dendrite development	3	ENSG00000105426|ENSG00000109756|ENSG00000197959	19	0.00868513
	416	GO:0050777	negative regulation of immune response	6	ENSG00000081237|ENSG00000105639|ENSG00000118503|ENSG00000130303|ENSG00000154188|ENSG00000204592	78	0.00868773
	417	GO:0008015	blood circulation	12	ENSG00000048740|ENSG00000073756|ENSG00000105851|ENSG00000113389|ENSG00000133019|ENSG00000143153|ENSG00000151702|ENSG00000154188|ENSG00000164116|ENSG00000165995|ENSG00000174059|ENSG00000184588	239	0.00872763
	418	GO:0007249	I-kappaB kinase/NF-kappaB signaling	11	ENSG00000019582|ENSG00000073756|ENSG00000117450|ENSG00000118503|ENSG00000121858|ENSG00000130303|ENSG00000132274|ENSG00000154188|ENSG00000166501|ENSG00000170776|ENSG00000205542	210	0.00876625
	419	GO:0070997	neuron death	11	ENSG00000110492|ENSG00000120885|ENSG00000129521|ENSG00000137642|ENSG00000142192|ENSG00000143384|ENSG00000153234|ENSG00000153291|ENSG00000154188|ENSG00000159388|ENSG00000174059	210	0.00876625
	420	GO:0042100	B cell proliferation	5	ENSG00000019582|ENSG00000081237|ENSG00000106546|ENSG00000134215|ENSG00000175857	56	0.00881296
	421	GO:0019220	regulation of phosphate metabolic process	35	ENSG00000019582|ENSG00000026508|ENSG00000035862|ENSG00000046889|ENSG00000073756|ENSG00000081237|ENSG00000085276|ENSG00000102359|ENSG00000105851|ENSG00000109321|ENSG00000109756|ENSG00000112414|ENSG00000113389|ENSG00000117450|ENSG00000118503|ENSG00000120833|ENSG00000120885|ENSG00000122025|ENSG00000134215|ENSG00000135090|ENSG00000137642|ENSG00000139318|ENSG00000142192|ENSG00000154188|ENSG00000154277…	1017	0.00888408
	422	GO:0050878	regulation of body fluid levels	14	ENSG00000027075|ENSG00000079691|ENSG00000105851|ENSG00000107099|ENSG00000113389|ENSG00000132475|ENSG00000133019|ENSG00000134215|ENSG00000138722|ENSG00000151702|ENSG00000166501|ENSG00000174059|ENSG00000174175|ENSG00000185022	300	0.00893191
	423	GO:0006401	RNA catabolic process	12	ENSG00000071082|ENSG00000109475|ENSG00000112306|ENSG00000128016|ENSG00000134419|ENSG00000142676|ENSG00000145425|ENSG00000156482|ENSG00000159388|ENSG00000177954|ENSG00000182899|ENSG00000198918	241	0.00929206
	424	GO:0048667	cell morphogenesis involved in neuron differentiation	14	ENSG00000046889|ENSG00000105426|ENSG00000109756|ENSG00000115306|ENSG00000138696|ENSG00000142192|ENSG00000147862|ENSG00000153234|ENSG00000154277|ENSG00000170017|ENSG00000183691|ENSG00000186105|ENSG00000187164|ENSG00000197959	302	0.00943767
	425	GO:0070228	regulation of lymphocyte apoptotic process	4	ENSG00000019582|ENSG00000105639|ENSG00000107099|ENSG00000157514	37	0.00968662
	426	GO:0051345	positive regulation of hydrolase activity	25	ENSG00000011454|ENSG00000046889|ENSG00000047365|ENSG00000105639|ENSG00000107099|ENSG00000109756|ENSG00000111348|ENSG00000115306|ENSG00000121858|ENSG00000129521|ENSG00000129675|ENSG00000132669|ENSG00000133812|ENSG00000134215|ENSG00000138670|ENSG00000142192|ENSG00000143153|ENSG00000148180|ENSG00000154188|ENSG00000154783|ENSG00000155849|ENSG00000159496|ENSG00000170776|ENSG00000196730|ENSG00000205542	667	0.00983462
	427	GO:0034204	lipid translocation	3	ENSG00000085563|ENSG00000104043|ENSG00000124406	20	0.010048
	428	GO:0048662	negative regulation of smooth muscle cell proliferation	3	ENSG00000113389|ENSG00000118503|ENSG00000204472	20	0.010048
	429	GO:0072661	protein targeting to plasma membrane	3	ENSG00000115306|ENSG00000138669|ENSG00000179820	20	0.010048
	430	GO:0090075	relaxation of muscle	3	ENSG00000143153|ENSG00000164116|ENSG00000184588	20	0.010048
	431	GO:0002318	myeloid progenitor cell differentiation	2	ENSG00000122025|ENSG00000178053	7	0.0101017
	432	GO:0061037	negative regulation of cartilage development	2	ENSG00000183688|ENSG00000183691	7	0.0101017
	433	GO:0071474	cellular hyperosmotic response	2	ENSG00000060138|ENSG00000198771	7	0.0101017
	434	GO:0072109	glomerular mesangium development	2	ENSG00000120738|ENSG00000174059	7	0.0101017
	435	GO:0090557	establishment of endothelial intestinal barrier	2	ENSG00000105426|ENSG00000109756	7	0.0101017
	436	GO:0097459	iron ion import into cell	2	ENSG00000157214|ENSG00000166710	7	0.0101017
	437	GO:1902992	negative regulation of amyloid precursor protein catabolic process	2	ENSG00000120885|ENSG00000137642	7	0.0101017
	438	GO:1903689	regulation of wound healing, spreading of epidermal cells	2	ENSG00000144824|ENSG00000148180	7	0.0101017
	439	GO:2001224	positive regulation of neuron migration	2	ENSG00000109756|ENSG00000187164	7	0.0101017
	440	GO:0007610	behavior	13	ENSG00000046889|ENSG00000073756|ENSG00000102359|ENSG00000110492|ENSG00000124406|ENSG00000142192|ENSG00000143995|ENSG00000145708|ENSG00000153234|ENSG00000154277|ENSG00000159388|ENSG00000169432|ENSG00000170345	274	0.0101547
	441	GO:0048545	response to steroid hormone	12	ENSG00000073756|ENSG00000109321|ENSG00000110492|ENSG00000122025|ENSG00000123358|ENSG00000125740|ENSG00000128016|ENSG00000153234|ENSG00000170345|ENSG00000170776|ENSG00000180530|ENSG00000204472	244	0.0101916
	442	GO:0002367	cytokine production involved in immune response	5	ENSG00000019582|ENSG00000105639|ENSG00000130303|ENSG00000154188|ENSG00000166710	58	0.0101917
	443	GO:0050890	cognition	8	ENSG00000073756|ENSG00000110492|ENSG00000124406|ENSG00000142192|ENSG00000145708|ENSG00000159388|ENSG00000170345|ENSG00000204287	131	0.0102355
	444	GO:0051174	regulation of phosphorus metabolic process	35	ENSG00000019582|ENSG00000026508|ENSG00000035862|ENSG00000046889|ENSG00000073756|ENSG00000081237|ENSG00000085276|ENSG00000102359|ENSG00000105851|ENSG00000109321|ENSG00000109756|ENSG00000112414|ENSG00000113389|ENSG00000117450|ENSG00000118503|ENSG00000120833|ENSG00000120885|ENSG00000122025|ENSG00000134215|ENSG00000135090|ENSG00000137642|ENSG00000139318|ENSG00000142192|ENSG00000154188|ENSG00000154277…	1028	0.0104083
	445	GO:0046903	secretion	34	ENSG00000019582|ENSG00000026508|ENSG00000035862|ENSG00000041353|ENSG00000059804|ENSG00000067225|ENSG00000081237|ENSG00000104043|ENSG00000105851|ENSG00000113389|ENSG00000115306|ENSG00000120885|ENSG00000124406|ENSG00000124570|ENSG00000130303|ENSG00000133019|ENSG00000138722|ENSG00000139278|ENSG00000142192|ENSG00000145708|ENSG00000148180|ENSG00000154188|ENSG00000156508|ENSG00000157214|ENSG00000166710…	992	0.0104943
	446	GO:0030855	epithelial cell differentiation	14	ENSG00000007062|ENSG00000026025|ENSG00000027075|ENSG00000075426|ENSG00000105426|ENSG00000109756|ENSG00000117519|ENSG00000118231|ENSG00000127528|ENSG00000128016|ENSG00000147862|ENSG00000174059|ENSG00000179820|ENSG00000185022	306	0.0105169
	447	GO:1903409	reactive oxygen species biosynthetic process	5	ENSG00000073756|ENSG00000120885|ENSG00000127528|ENSG00000174059|ENSG00000204472	59	0.0109336
	448	GO:1901342	regulation of vasculature development	8	ENSG00000048052|ENSG00000073756|ENSG00000102359|ENSG00000109756|ENSG00000118503|ENSG00000120738|ENSG00000166501|ENSG00000174059	134	0.0116372
	449	GO:0045667	regulation of osteoblast differentiation	5	ENSG00000109321|ENSG00000130522|ENSG00000136929|ENSG00000138696|ENSG00000183691	61	0.0125263
	450	GO:0060337	type I interferon signaling pathway	5	ENSG00000120738|ENSG00000130303|ENSG00000142089|ENSG00000162645|ENSG00000204592	61	0.0125263
	451	GO:0071357	cellular response to type I interferon	5	ENSG00000120738|ENSG00000130303|ENSG00000142089|ENSG00000162645|ENSG00000204592	61	0.0125263
	452	GO:1904019	epithelial cell apoptotic process	5	ENSG00000105851|ENSG00000118503|ENSG00000128016|ENSG00000148180|ENSG00000154188	61	0.0125263
	453	GO:0042326	negative regulation of phosphorylation	14	ENSG00000046889|ENSG00000081237|ENSG00000085276|ENSG00000118503|ENSG00000120833|ENSG00000135090|ENSG00000137642|ENSG00000139318|ENSG00000154188|ENSG00000154277|ENSG00000162772|ENSG00000179820|ENSG00000183691|ENSG00000184557	313	0.0126363
	454	GO:0008344	adult locomotory behavior	4	ENSG00000046889|ENSG00000142192|ENSG00000153234|ENSG00000154277	40	0.0127118
	455	GO:1904035	regulation of epithelial cell apoptotic process	4	ENSG00000118503|ENSG00000128016|ENSG00000148180|ENSG00000154188	40	0.0127118
	456	GO:0006468	protein phosphorylation	40	ENSG00000019582|ENSG00000026508|ENSG00000027075|ENSG00000035862|ENSG00000046889|ENSG00000073756|ENSG00000081237|ENSG00000081320|ENSG00000085276|ENSG00000105639|ENSG00000105851|ENSG00000109321|ENSG00000109756|ENSG00000115306|ENSG00000117450|ENSG00000118503|ENSG00000120833|ENSG00000120885|ENSG00000122025|ENSG00000128016|ENSG00000129675|ENSG00000135090|ENSG00000137642|ENSG00000138669|ENSG00000138696…	1231	0.0131146
	457	GO:0001913	T cell mediated cytotoxicity	3	ENSG00000081237|ENSG00000166710|ENSG00000204592	22	0.0131272
	458	GO:0045843	negative regulation of striated muscle tissue development	3	ENSG00000060138|ENSG00000157514|ENSG00000183691	22	0.0131272
	459	GO:0046596	regulation of viral entry into host cell	3	ENSG00000019582|ENSG00000142089|ENSG00000148180	22	0.0131272
	460	GO:0072600	establishment of protein localization to Golgi	3	ENSG00000015568|ENSG00000137642|ENSG00000183054	22	0.0131272
	461	GO:0090183	regulation of kidney development	3	ENSG00000007062|ENSG00000120738|ENSG00000183691	22	0.0131272
	462	GO:1901862	negative regulation of muscle tissue development	3	ENSG00000060138|ENSG00000157514|ENSG00000183691	22	0.0131272
	463	GO:0002480	antigen processing and presentation of exogenous peptide antigen via MHC class I, TAP-independent	2	ENSG00000166710|ENSG00000204592	8	0.0132676
	464	GO:0002483	antigen processing and presentation of endogenous peptide antigen	2	ENSG00000166710|ENSG00000204592	8	0.0132676
	465	GO:0021542	dentate gyrus development	2	ENSG00000110492|ENSG00000159388	8	0.0132676
	466	GO:0031290	retinal ganglion cell axon guidance	2	ENSG00000138696|ENSG00000170017	8	0.0132676
	467	GO:0033623	regulation of integrin activation	2	ENSG00000171522|ENSG00000174175	8	0.0132676
	468	GO:0051639	actin filament network formation	2	ENSG00000079691|ENSG00000102024	8	0.0132676
	469	GO:0071447	cellular response to hydroperoxide	2	ENSG00000196730|ENSG00000204472	8	0.0132676
	470	GO:1900121	negative regulation of receptor binding	2	ENSG00000166710|ENSG00000183691	8	0.0132676
	471	GO:0051094	positive regulation of developmental process	25	ENSG00000007062|ENSG00000011454|ENSG00000019582|ENSG00000027075|ENSG00000035862|ENSG00000048052|ENSG00000060138|ENSG00000073756|ENSG00000079691|ENSG00000102359|ENSG00000109756|ENSG00000118503|ENSG00000120738|ENSG00000128016|ENSG00000130522|ENSG00000138696|ENSG00000144824|ENSG00000166501|ENSG00000170345|ENSG00000171223|ENSG00000174059|ENSG00000179820|ENSG00000183691|ENSG00000184557|ENSG00000187164	685	0.0134263
	472	GO:0050854	regulation of antigen receptor-mediated signaling pathway	4	ENSG00000027075|ENSG00000081237|ENSG00000166501|ENSG00000169224	41	0.0138398
	473	GO:0006874	cellular calcium ion homeostasis	10	ENSG00000081237|ENSG00000105851|ENSG00000133112|ENSG00000142192|ENSG00000143153|ENSG00000153291|ENSG00000166405|ENSG00000166501|ENSG00000169442|ENSG00000173198	195	0.0139806
	474	GO:0034765	regulation of ion transmembrane transport	10	ENSG00000085563|ENSG00000105851|ENSG00000142192|ENSG00000143153|ENSG00000145708|ENSG00000165995|ENSG00000169432|ENSG00000184588|ENSG00000196730|ENSG00000205542	195	0.0139806
	475	GO:0007612	learning	5	ENSG00000073756|ENSG00000124406|ENSG00000142192|ENSG00000159388|ENSG00000170345	63	0.0142694
	476	GO:0030038	contractile actin filament bundle assembly	5	ENSG00000079691|ENSG00000112137|ENSG00000144824|ENSG00000159840|ENSG00000171522	63	0.0142694
	477	GO:0030048	actin filament-based movement	5	ENSG00000026025|ENSG00000165995|ENSG00000184588|ENSG00000187164|ENSG00000198467	63	0.0142694
	478	GO:0043149	stress fiber assembly	5	ENSG00000079691|ENSG00000112137|ENSG00000144824|ENSG00000159840|ENSG00000171522	63	0.0142694
	479	GO:2001257	regulation of cation channel activity	5	ENSG00000142192|ENSG00000145708|ENSG00000165995|ENSG00000184588|ENSG00000196730	63	0.0142694
	480	GO:1904062	regulation of cation transmembrane transport	8	ENSG00000105851|ENSG00000142192|ENSG00000143153|ENSG00000145708|ENSG00000165995|ENSG00000184588|ENSG00000196730|ENSG00000205542	139	0.0142807
	481	GO:0007264	small GTPase mediated signal transduction	16	ENSG00000035862|ENSG00000046889|ENSG00000047365|ENSG00000107099|ENSG00000109756|ENSG00000111348|ENSG00000129675|ENSG00000132669|ENSG00000134215|ENSG00000138670|ENSG00000154783|ENSG00000155849|ENSG00000159496|ENSG00000170776|ENSG00000187164|ENSG00000204472	383	0.0145648
	482	GO:0006979	response to oxidative stress	14	ENSG00000073756|ENSG00000109321|ENSG00000117450|ENSG00000118231|ENSG00000118503|ENSG00000127528|ENSG00000142192|ENSG00000143384|ENSG00000153234|ENSG00000157110|ENSG00000170345|ENSG00000174099|ENSG00000196730|ENSG00000204472	319	0.0147054
	483	GO:0007186	G-protein coupled receptor signaling pathway	14	ENSG00000011454|ENSG00000046889|ENSG00000081041|ENSG00000105851|ENSG00000109321|ENSG00000109756|ENSG00000112414|ENSG00000113389|ENSG00000133019|ENSG00000170776|ENSG00000171522|ENSG00000173198|ENSG00000174946|ENSG00000187037	319	0.0147054
	484	GO:0007611	learning or memory	7	ENSG00000073756|ENSG00000110492|ENSG00000124406|ENSG00000142192|ENSG00000145708|ENSG00000159388|ENSG00000170345	113	0.0147802
	485	GO:0048635	negative regulation of muscle organ development	3	ENSG00000060138|ENSG00000157514|ENSG00000183691	23	0.0148464
	486	GO:0006893	Golgi to plasma membrane transport	4	ENSG00000115306|ENSG00000157214|ENSG00000162852|ENSG00000168899	42	0.0150293
	487	GO:0030888	regulation of B cell proliferation	4	ENSG00000019582|ENSG00000081237|ENSG00000106546|ENSG00000134215	42	0.0150293
	488	GO:0022603	regulation of anatomical structure morphogenesis	22	ENSG00000048052|ENSG00000073756|ENSG00000079691|ENSG00000102359|ENSG00000105426|ENSG00000109756|ENSG00000118503|ENSG00000139318|ENSG00000144824|ENSG00000147862|ENSG00000148180|ENSG00000154783|ENSG00000157554|ENSG00000166501|ENSG00000170776|ENSG00000171843|ENSG00000174059|ENSG00000179820|ENSG00000183691|ENSG00000187164|ENSG00000197959|ENSG00000204482	587	0.0150865
	489	GO:0043085	positive regulation of catalytic activity	37	ENSG00000011454|ENSG00000019582|ENSG00000035862|ENSG00000046889|ENSG00000047365|ENSG00000081237|ENSG00000105639|ENSG00000105851|ENSG00000107099|ENSG00000109756|ENSG00000111348|ENSG00000112414|ENSG00000113389|ENSG00000115306|ENSG00000120885|ENSG00000121858|ENSG00000122025|ENSG00000129521|ENSG00000129675|ENSG00000132669|ENSG00000133812|ENSG00000134215|ENSG00000135090|ENSG00000137642|ENSG00000138670…	1130	0.0151813
	490	GO:0030534	adult behavior	5	ENSG00000046889|ENSG00000142192|ENSG00000145708|ENSG00000153234|ENSG00000154277	64	0.015199
	491	GO:0034340	response to type I interferon	5	ENSG00000120738|ENSG00000130303|ENSG00000142089|ENSG00000162645|ENSG00000204592	64	0.015199
	492	GO:0002685	regulation of leukocyte migration	6	ENSG00000019582|ENSG00000081041|ENSG00000169224|ENSG00000171522|ENSG00000174175|ENSG00000204472	88	0.0152045
	493	GO:0023014	signal transduction by protein phosphorylation	21	ENSG00000019582|ENSG00000026508|ENSG00000035862|ENSG00000085276|ENSG00000105639|ENSG00000105851|ENSG00000109756|ENSG00000115306|ENSG00000117450|ENSG00000122025|ENSG00000128016|ENSG00000129675|ENSG00000135090|ENSG00000137642|ENSG00000138696|ENSG00000139318|ENSG00000154188|ENSG00000154277|ENSG00000162772|ENSG00000170776|ENSG00000171522	553	0.0152276
	494	GO:0071407	cellular response to organic cyclic compound	16	ENSG00000073756|ENSG00000105851|ENSG00000109756|ENSG00000120738|ENSG00000120885|ENSG00000122025|ENSG00000123358|ENSG00000127528|ENSG00000128016|ENSG00000142192|ENSG00000145708|ENSG00000153234|ENSG00000170776|ENSG00000180530|ENSG00000184588|ENSG00000204472	385	0.0152328
	495	GO:0061024	membrane organization	28	ENSG00000011454|ENSG00000027075|ENSG00000078269|ENSG00000085563|ENSG00000104043|ENSG00000109321|ENSG00000109756|ENSG00000115306|ENSG00000120885|ENSG00000124406|ENSG00000132669|ENSG00000133812|ENSG00000134215|ENSG00000134324|ENSG00000138669|ENSG00000141293|ENSG00000143153|ENSG00000148180|ENSG00000155849|ENSG00000162852|ENSG00000165995|ENSG00000166501|ENSG00000168899|ENSG00000179820|ENSG00000187239…	800	0.0153106
	496	GO:0009612	response to mechanical stimulus	7	ENSG00000073756|ENSG00000125740|ENSG00000130522|ENSG00000159388|ENSG00000170345|ENSG00000171223|ENSG00000171522	114	0.0154513
	497	GO:0043547	positive regulation of GTPase activity	18	ENSG00000011454|ENSG00000046889|ENSG00000047365|ENSG00000105639|ENSG00000107099|ENSG00000109756|ENSG00000111348|ENSG00000115306|ENSG00000129675|ENSG00000132669|ENSG00000133812|ENSG00000134215|ENSG00000138670|ENSG00000154188|ENSG00000154783|ENSG00000155849|ENSG00000159496|ENSG00000170776	453	0.0158032
	498	GO:0055074	calcium ion homeostasis	10	ENSG00000081237|ENSG00000105851|ENSG00000133112|ENSG00000142192|ENSG00000143153|ENSG00000153291|ENSG00000166405|ENSG00000166501|ENSG00000169442|ENSG00000173198	199	0.0159153
	499	GO:0032970	regulation of actin filament-based process	11	ENSG00000079691|ENSG00000111348|ENSG00000115306|ENSG00000130303|ENSG00000144824|ENSG00000148180|ENSG00000170776|ENSG00000171522|ENSG00000179820|ENSG00000184588|ENSG00000205542	229	0.0159831
	500	GO:0044057	regulation of system process	11	ENSG00000048740|ENSG00000073756|ENSG00000105851|ENSG00000133019|ENSG00000143153|ENSG00000145708|ENSG00000164116|ENSG00000165995|ENSG00000170776|ENSG00000184588|ENSG00000204472	229	0.0159831
	501	GO:0002576	platelet degranulation	6	ENSG00000041353|ENSG00000120885|ENSG00000138722|ENSG00000142192|ENSG00000174175|ENSG00000205542	89	0.0160024
	502	GO:0048812	neuron projection morphogenesis	14	ENSG00000046889|ENSG00000105426|ENSG00000109756|ENSG00000115306|ENSG00000138696|ENSG00000142192|ENSG00000147862|ENSG00000153234|ENSG00000154277|ENSG00000170017|ENSG00000183691|ENSG00000186105|ENSG00000187164|ENSG00000197959	323	0.0162238
	503	GO:0045936	negative regulation of phosphate metabolic process	16	ENSG00000046889|ENSG00000081237|ENSG00000085276|ENSG00000113389|ENSG00000118503|ENSG00000120833|ENSG00000135090|ENSG00000137642|ENSG00000139318|ENSG00000154188|ENSG00000154277|ENSG00000162772|ENSG00000162852|ENSG00000179820|ENSG00000183691|ENSG00000184557	388	0.0162791
	504	GO:0030032	lamellipodium assembly	4	ENSG00000079691|ENSG00000099204|ENSG00000129675|ENSG00000134215	43	0.0162815
	505	GO:0032414	positive regulation of ion transmembrane transporter activity	4	ENSG00000085563|ENSG00000143153|ENSG00000165995|ENSG00000205542	43	0.0162815
	506	GO:0032922	circadian regulation of gene expression	4	ENSG00000105835|ENSG00000106546|ENSG00000134107|ENSG00000180530	43	0.0162815
	507	GO:0032496	response to lipopolysaccharide	10	ENSG00000073756|ENSG00000081041|ENSG00000118503|ENSG00000128016|ENSG00000130522|ENSG00000170345|ENSG00000171223|ENSG00000171522|ENSG00000174175|ENSG00000184588	200	0.0164287
	508	GO:0022008	neurogenesis	29	ENSG00000007062|ENSG00000026025|ENSG00000027075|ENSG00000035862|ENSG00000046889|ENSG00000048052|ENSG00000105426|ENSG00000109321|ENSG00000109756|ENSG00000112414|ENSG00000115306|ENSG00000120885|ENSG00000137642|ENSG00000138696|ENSG00000142192|ENSG00000143995|ENSG00000147862|ENSG00000148180|ENSG00000153234|ENSG00000154277|ENSG00000159388|ENSG00000166710|ENSG00000170017|ENSG00000183691|ENSG00000185630…	841	0.0164642
	509	GO:0045861	negative regulation of proteolysis	9	ENSG00000026508|ENSG00000035862|ENSG00000073756|ENSG00000124570|ENSG00000128040|ENSG00000130303|ENSG00000137642|ENSG00000142192|ENSG00000142676	171	0.0165196
	510	GO:0010563	negative regulation of phosphorus metabolic process	16	ENSG00000046889|ENSG00000081237|ENSG00000085276|ENSG00000113389|ENSG00000118503|ENSG00000120833|ENSG00000135090|ENSG00000137642|ENSG00000139318|ENSG00000154188|ENSG00000154277|ENSG00000162772|ENSG00000162852|ENSG00000179820|ENSG00000183691|ENSG00000184557	389	0.01664
	511	GO:0000301	retrograde transport, vesicle recycling within Golgi	3	ENSG00000015568|ENSG00000137642|ENSG00000183054	24	0.0166867
	512	GO:0006911	phagocytosis, engulfment	3	ENSG00000148180|ENSG00000155849|ENSG00000204472	24	0.0166867
	513	GO:0048641	regulation of skeletal muscle tissue development	3	ENSG00000048052|ENSG00000060138|ENSG00000157514	24	0.0166867
	514	GO:0002449	lymphocyte mediated immunity	8	ENSG00000019582|ENSG00000081237|ENSG00000117450|ENSG00000120885|ENSG00000166710|ENSG00000175857|ENSG00000179344|ENSG00000204592	143	0.0166913
	515	GO:0001774	microglial cell activation	2	ENSG00000120885|ENSG00000204472	9	0.0168037
	516	GO:0001916	positive regulation of T cell mediated cytotoxicity	2	ENSG00000166710|ENSG00000204592	9	0.0168037
	517	GO:0008045	motor neuron axon guidance	2	ENSG00000170017|ENSG00000183691	9	0.0168037
	518	GO:0021952	central nervous system projection neuron axonogenesis	2	ENSG00000147862|ENSG00000153234	9	0.0168037
	519	GO:0045986	negative regulation of smooth muscle contraction	2	ENSG00000073756|ENSG00000164116	9	0.0168037
	520	GO:0061000	negative regulation of dendritic spine development	2	ENSG00000105426|ENSG00000197959	9	0.0168037
	521	GO:0070970	interleukin-2 secretion	2	ENSG00000115306|ENSG00000174059	9	0.0168037
	522	GO:1902003	regulation of beta-amyloid formation	2	ENSG00000120885|ENSG00000137642	9	0.0168037
	523	GO:0007596	blood coagulation	11	ENSG00000027075|ENSG00000079691|ENSG00000105851|ENSG00000107099|ENSG00000132475|ENSG00000134215|ENSG00000138722|ENSG00000166501|ENSG00000174059|ENSG00000174175|ENSG00000185022	231	0.0169451
	524	GO:0006469	negative regulation of protein kinase activity	9	ENSG00000046889|ENSG00000081237|ENSG00000118503|ENSG00000120833|ENSG00000135090|ENSG00000137642|ENSG00000139318|ENSG00000154277|ENSG00000184557	172	0.017097
	525	GO:0032868	response to insulin	9	ENSG00000011454|ENSG00000048052|ENSG00000067225|ENSG00000120738|ENSG00000120833|ENSG00000121858|ENSG00000134324|ENSG00000166501|ENSG00000184557	172	0.017097
	526	GO:0008625	extrinsic apoptotic signaling pathway via death domain receptors	5	ENSG00000118503|ENSG00000121858|ENSG00000138696|ENSG00000162772|ENSG00000196730	66	0.017178
	527	GO:0032355	response to estradiol	5	ENSG00000073756|ENSG00000109321|ENSG00000120833|ENSG00000145708|ENSG00000180530	66	0.017178
	528	GO:0007409	axonogenesis	11	ENSG00000105426|ENSG00000115306|ENSG00000138696|ENSG00000142192|ENSG00000147862|ENSG00000153234|ENSG00000154277|ENSG00000170017|ENSG00000183691|ENSG00000186105|ENSG00000187164	232	0.0174421
	529	GO:0050817	coagulation	11	ENSG00000027075|ENSG00000079691|ENSG00000105851|ENSG00000107099|ENSG00000132475|ENSG00000134215|ENSG00000138722|ENSG00000166501|ENSG00000174059|ENSG00000174175|ENSG00000185022	232	0.0174421
	530	GO:1903522	regulation of blood circulation	7	ENSG00000048740|ENSG00000073756|ENSG00000105851|ENSG00000133019|ENSG00000143153|ENSG00000165995|ENSG00000184588	117	0.0175942
	531	GO:1900076	regulation of cellular response to insulin stimulus	4	ENSG00000011454|ENSG00000120833|ENSG00000166501|ENSG00000184557	44	0.0175973
	532	GO:0035023	regulation of Rho protein signal transduction	6	ENSG00000046889|ENSG00000111348|ENSG00000129675|ENSG00000134215|ENSG00000154783|ENSG00000170776	91	0.0176843
	533	GO:0060284	regulation of cell development	18	ENSG00000026025|ENSG00000027075|ENSG00000035862|ENSG00000048052|ENSG00000079691|ENSG00000105426|ENSG00000109756|ENSG00000137642|ENSG00000142192|ENSG00000143995|ENSG00000166710|ENSG00000170776|ENSG00000179820|ENSG00000183688|ENSG00000183691|ENSG00000185630|ENSG00000187164|ENSG00000197959	459	0.0178248
	534	GO:0050731	positive regulation of peptidyl-tyrosine phosphorylation	6	ENSG00000019582|ENSG00000026508|ENSG00000109321|ENSG00000122025|ENSG00000154188|ENSG00000184557	92	0.0185691
	535	GO:0034762	regulation of transmembrane transport	10	ENSG00000085563|ENSG00000105851|ENSG00000142192|ENSG00000143153|ENSG00000145708|ENSG00000165995|ENSG00000169432|ENSG00000184588|ENSG00000196730|ENSG00000205542	204	0.0186057
	536	GO:0007167	enzyme linked receptor protein signaling pathway	22	ENSG00000011454|ENSG00000026025|ENSG00000087245|ENSG00000105639|ENSG00000109321|ENSG00000109756|ENSG00000115306|ENSG00000120738|ENSG00000120833|ENSG00000122025|ENSG00000134215|ENSG00000138696|ENSG00000139318|ENSG00000142192|ENSG00000154188|ENSG00000155849|ENSG00000157110|ENSG00000159840|ENSG00000166501|ENSG00000170345|ENSG00000183691|ENSG00000184557	599	0.0186079
	537	GO:0001782	B cell homeostasis	3	ENSG00000019582|ENSG00000118503|ENSG00000175857	25	0.018649
	538	GO:0006940	regulation of smooth muscle contraction	3	ENSG00000073756|ENSG00000133019|ENSG00000164116	25	0.018649
	539	GO:0007215	glutamate receptor signaling pathway	3	ENSG00000142192|ENSG00000145708|ENSG00000196730	25	0.018649
	540	GO:0014009	glial cell proliferation	3	ENSG00000027075|ENSG00000109321|ENSG00000120885	25	0.018649
	541	GO:0036092	phosphatidylinositol-3-phosphate biosynthetic process	3	ENSG00000078269|ENSG00000105851|ENSG00000109452	25	0.018649
	542	GO:1902042	negative regulation of extrinsic apoptotic signaling pathway via death domain receptors	3	ENSG00000118503|ENSG00000121858|ENSG00000196730	25	0.018649
	543	GO:0051248	negative regulation of protein metabolic process	27	ENSG00000026508|ENSG00000035862|ENSG00000046889|ENSG00000073756|ENSG00000081237|ENSG00000085276|ENSG00000105639|ENSG00000118503|ENSG00000120833|ENSG00000120885|ENSG00000124570|ENSG00000128016|ENSG00000128040|ENSG00000130303|ENSG00000135090|ENSG00000137642|ENSG00000139318|ENSG00000142192|ENSG00000142676|ENSG00000154188|ENSG00000154277|ENSG00000159388|ENSG00000162772|ENSG00000179820|ENSG00000183691…	778	0.0189221
	544	GO:0002062	chondrocyte differentiation	4	ENSG00000104447|ENSG00000138696|ENSG00000147862|ENSG00000183688	45	0.0189775
	545	GO:0030802	regulation of cyclic nucleotide biosynthetic process	4	ENSG00000035862|ENSG00000112414|ENSG00000113389|ENSG00000164116	45	0.0189775
	546	GO:0072009	nephron epithelium development	4	ENSG00000007062|ENSG00000174059|ENSG00000183691|ENSG00000185630	45	0.0189775
	547	GO:0000165	MAPK cascade	20	ENSG00000019582|ENSG00000026508|ENSG00000035862|ENSG00000085276|ENSG00000105639|ENSG00000105851|ENSG00000109756|ENSG00000115306|ENSG00000117450|ENSG00000122025|ENSG00000128016|ENSG00000129675|ENSG00000135090|ENSG00000137642|ENSG00000139318|ENSG00000154188|ENSG00000154277|ENSG00000162772|ENSG00000170776|ENSG00000171522	531	0.0191165
	548	GO:0000904	cell morphogenesis involved in differentiation	16	ENSG00000046889|ENSG00000079691|ENSG00000105426|ENSG00000109756|ENSG00000115306|ENSG00000138696|ENSG00000142192|ENSG00000147862|ENSG00000153234|ENSG00000154277|ENSG00000170017|ENSG00000179820|ENSG00000183691|ENSG00000186105|ENSG00000187164|ENSG00000197959	396	0.0193426
	549	GO:1903034	regulation of response to wounding	6	ENSG00000105426|ENSG00000118503|ENSG00000144824|ENSG00000148180|ENSG00000174059|ENSG00000174175	93	0.0194838
	550	GO:0031175	neuron projection development	19	ENSG00000026025|ENSG00000046889|ENSG00000105426|ENSG00000109321|ENSG00000109756|ENSG00000115306|ENSG00000138696|ENSG00000142192|ENSG00000147862|ENSG00000153234|ENSG00000154277|ENSG00000159388|ENSG00000166710|ENSG00000170017|ENSG00000183691|ENSG00000186105|ENSG00000187164|ENSG00000197959|ENSG00000204482	498	0.0196141
	551	GO:0032956	regulation of actin cytoskeleton organization	10	ENSG00000079691|ENSG00000111348|ENSG00000115306|ENSG00000130303|ENSG00000144824|ENSG00000148180|ENSG00000170776|ENSG00000171522|ENSG00000179820|ENSG00000205542	206	0.0197706
	552	GO:0042063	gliogenesis	8	ENSG00000026025|ENSG00000027075|ENSG00000109321|ENSG00000112414|ENSG00000120885|ENSG00000147862|ENSG00000148180|ENSG00000183691	148	0.0201015
	553	GO:0032101	regulation of response to external stimulus	16	ENSG00000019582|ENSG00000073756|ENSG00000081041|ENSG00000105426|ENSG00000105851|ENSG00000118503|ENSG00000144824|ENSG00000155849|ENSG00000159840|ENSG00000166710|ENSG00000171522|ENSG00000174059|ENSG00000174175|ENSG00000184557|ENSG00000204472|ENSG00000205542	398	0.0201735
	554	GO:0043462	regulation of ATPase activity	4	ENSG00000117519|ENSG00000143153|ENSG00000198467|ENSG00000205542	46	0.0204229
	555	GO:0051494	negative regulation of cytoskeleton organization	6	ENSG00000079691|ENSG00000115306|ENSG00000144824|ENSG00000148180|ENSG00000179820|ENSG00000205542	94	0.0204287
	556	GO:0071887	leukocyte apoptotic process	5	ENSG00000019582|ENSG00000105639|ENSG00000107099|ENSG00000109756|ENSG00000157514	69	0.0204551
	557	GO:0001829	trophectodermal cell differentiation	2	ENSG00000171223|ENSG00000171476	10	0.0206917
	558	GO:0002577	regulation of antigen processing and presentation	2	ENSG00000019582|ENSG00000204252	10	0.0206917
	559	GO:0030325	adrenal gland development	2	ENSG00000110492|ENSG00000185630	10	0.0206917
	560	GO:0030728	ovulation	2	ENSG00000073756|ENSG00000180530	10	0.0206917
	561	GO:0032460	negative regulation of protein oligomerization	2	ENSG00000120885|ENSG00000137642	10	0.0206917
	562	GO:0034356	NAD biosynthesis via nicotinamide riboside salvage pathway	2	ENSG00000073756|ENSG00000105835	10	0.0206917
	563	GO:0071636	positive regulation of transforming growth factor beta production	2	ENSG00000073756|ENSG00000174059	10	0.0206917
	564	GO:0097286	iron ion import	2	ENSG00000157214|ENSG00000166710	10	0.0206917
	565	GO:0045604	regulation of epidermal cell differentiation	3	ENSG00000027075|ENSG00000128016|ENSG00000185022	26	0.0207338
	566	GO:0001649	osteoblast differentiation	7	ENSG00000109321|ENSG00000130522|ENSG00000132475|ENSG00000136929|ENSG00000138696|ENSG00000171223|ENSG00000183691	121	0.0207666
	567	GO:0032940	secretion by cell	31	ENSG00000026508|ENSG00000035862|ENSG00000041353|ENSG00000059804|ENSG00000067225|ENSG00000081237|ENSG00000104043|ENSG00000105851|ENSG00000115306|ENSG00000120885|ENSG00000124406|ENSG00000124570|ENSG00000130303|ENSG00000138722|ENSG00000139278|ENSG00000142192|ENSG00000145708|ENSG00000148180|ENSG00000154188|ENSG00000156508|ENSG00000157214|ENSG00000166710|ENSG00000167613|ENSG00000168899|ENSG00000171522…	933	0.0213917
	568	GO:0042129	regulation of T cell proliferation	6	ENSG00000081237|ENSG00000105639|ENSG00000204472|ENSG00000204592|ENSG00000223865|ENSG00000231389	95	0.0214043
	569	GO:0016192	vesicle-mediated transport	43	ENSG00000011454|ENSG00000015568|ENSG00000026508|ENSG00000035862|ENSG00000041353|ENSG00000059804|ENSG00000067225|ENSG00000079691|ENSG00000081237|ENSG00000099785|ENSG00000104043|ENSG00000105851|ENSG00000109321|ENSG00000115306|ENSG00000120885|ENSG00000124406|ENSG00000124570|ENSG00000130303|ENSG00000132669|ENSG00000134215|ENSG00000137642|ENSG00000138722|ENSG00000139278|ENSG00000142192|ENSG00000145708…	1387	0.021472
	570	GO:0048858	cell projection morphogenesis	14	ENSG00000046889|ENSG00000105426|ENSG00000109756|ENSG00000115306|ENSG00000138696|ENSG00000142192|ENSG00000147862|ENSG00000153234|ENSG00000154277|ENSG00000170017|ENSG00000183691|ENSG00000186105|ENSG00000187164|ENSG00000197959	335	0.021506
	571	GO:0007266	Rho protein signal transduction	7	ENSG00000046889|ENSG00000111348|ENSG00000129675|ENSG00000134215|ENSG00000154783|ENSG00000170776|ENSG00000187164	122	0.0216181
	572	GO:0071241	cellular response to inorganic substance	7	ENSG00000125740|ENSG00000130522|ENSG00000145708|ENSG00000148180|ENSG00000166710|ENSG00000170345|ENSG00000171223	122	0.0216181
	573	GO:2001242	regulation of intrinsic apoptotic signaling pathway	7	ENSG00000019582|ENSG00000026508|ENSG00000060138|ENSG00000073756|ENSG00000120885|ENSG00000133112|ENSG00000143384	122	0.0216181
	574	GO:0042325	regulation of phosphorylation	30	ENSG00000019582|ENSG00000026508|ENSG00000035862|ENSG00000046889|ENSG00000073756|ENSG00000081237|ENSG00000085276|ENSG00000102359|ENSG00000105851|ENSG00000109321|ENSG00000109756|ENSG00000117450|ENSG00000118503|ENSG00000120833|ENSG00000120885|ENSG00000122025|ENSG00000134215|ENSG00000135090|ENSG00000137642|ENSG00000139318|ENSG00000142192|ENSG00000154188|ENSG00000154277|ENSG00000157110|ENSG00000162772…	900	0.0225586
	575	GO:0045766	positive regulation of angiogenesis	5	ENSG00000048052|ENSG00000073756|ENSG00000102359|ENSG00000166501|ENSG00000174059	71	0.0228524
	576	GO:0045761	regulation of adenylate cyclase activity	3	ENSG00000035862|ENSG00000112414|ENSG00000113389	27	0.0229412
	577	GO:0061383	trabecula morphogenesis	3	ENSG00000087245|ENSG00000112414|ENSG00000183691	27	0.0229412
	578	GO:0032411	positive regulation of transporter activity	4	ENSG00000085563|ENSG00000143153|ENSG00000165995|ENSG00000205542	48	0.0235124
	579	GO:0048661	positive regulation of smooth muscle cell proliferation	4	ENSG00000073756|ENSG00000087245|ENSG00000105835|ENSG00000204472	48	0.0235124
	580	GO:0010562	positive regulation of phosphorus metabolic process	22	ENSG00000019582|ENSG00000026508|ENSG00000035862|ENSG00000073756|ENSG00000081237|ENSG00000105851|ENSG00000109321|ENSG00000109756|ENSG00000112414|ENSG00000120885|ENSG00000122025|ENSG00000134215|ENSG00000135090|ENSG00000139318|ENSG00000142192|ENSG00000154188|ENSG00000157110|ENSG00000164116|ENSG00000170776|ENSG00000184557|ENSG00000204472|ENSG00000205542	614	0.0238834
	581	GO:0045937	positive regulation of phosphate metabolic process	22	ENSG00000019582|ENSG00000026508|ENSG00000035862|ENSG00000073756|ENSG00000081237|ENSG00000105851|ENSG00000109321|ENSG00000109756|ENSG00000112414|ENSG00000120885|ENSG00000122025|ENSG00000134215|ENSG00000135090|ENSG00000139318|ENSG00000142192|ENSG00000154188|ENSG00000157110|ENSG00000164116|ENSG00000170776|ENSG00000184557|ENSG00000204472|ENSG00000205542	614	0.0238834
	582	GO:0065008	regulation of biological quality	63	ENSG00000007062|ENSG00000011454|ENSG00000019582|ENSG00000027075|ENSG00000060138|ENSG00000073756|ENSG00000079691|ENSG00000081237|ENSG00000085563|ENSG00000102359|ENSG00000104043|ENSG00000105426|ENSG00000105639|ENSG00000105851|ENSG00000107099|ENSG00000109756|ENSG00000113389|ENSG00000115306|ENSG00000117450|ENSG00000118503|ENSG00000120738|ENSG00000120885|ENSG00000122025|ENSG00000124406|ENSG00000127528…	2188	0.0241216
	583	GO:0072503	cellular divalent inorganic cation homeostasis	10	ENSG00000081237|ENSG00000105851|ENSG00000133112|ENSG00000142192|ENSG00000143153|ENSG00000153291|ENSG00000166405|ENSG00000166501|ENSG00000169442|ENSG00000173198	213	0.0242705
	584	GO:0001932	regulation of protein phosphorylation	28	ENSG00000019582|ENSG00000026508|ENSG00000035862|ENSG00000046889|ENSG00000073756|ENSG00000081237|ENSG00000085276|ENSG00000105851|ENSG00000109321|ENSG00000109756|ENSG00000117450|ENSG00000118503|ENSG00000120833|ENSG00000120885|ENSG00000122025|ENSG00000135090|ENSG00000137642|ENSG00000139318|ENSG00000142192|ENSG00000154188|ENSG00000154277|ENSG00000157110|ENSG00000162772|ENSG00000170776|ENSG00000179820…	832	0.024359
	585	GO:0033673	negative regulation of kinase activity	9	ENSG00000046889|ENSG00000081237|ENSG00000118503|ENSG00000120833|ENSG00000135090|ENSG00000137642|ENSG00000139318|ENSG00000154277|ENSG00000184557	183	0.024458
	586	GO:0019731	antibacterial humoral response	2	ENSG00000198918|ENSG00000204592	11	0.0249138
	587	GO:0035313	wound healing, spreading of epidermal cells	2	ENSG00000144824|ENSG00000148180	11	0.0249138
	588	GO:0046697	decidualization	2	ENSG00000073756|ENSG00000171223	11	0.0249138
	589	GO:0050774	negative regulation of dendrite morphogenesis	2	ENSG00000109756|ENSG00000197959	11	0.0249138
	590	GO:0060211	regulation of nuclear-transcribed mRNA poly(A) tail shortening	2	ENSG00000128016|ENSG00000159388	11	0.0249138
	591	GO:0060213	positive regulation of nuclear-transcribed mRNA poly(A) tail shortening	2	ENSG00000128016|ENSG00000159388	11	0.0249138
	592	GO:0070935	3'-UTR-mediated mRNA stabilization	2	ENSG00000060138|ENSG00000128016	11	0.0249138
	593	GO:0071875	adrenergic receptor signaling pathway	2	ENSG00000109756|ENSG00000170776	11	0.0249138
	594	GO:0072010	glomerular epithelium development	2	ENSG00000007062|ENSG00000174059	11	0.0249138
	595	GO:1902166	negative regulation of intrinsic apoptotic signaling pathway in response to DNA damage by p53 class mediator	2	ENSG00000019582|ENSG00000026508	11	0.0249138
	596	GO:1902991	regulation of amyloid precursor protein catabolic process	2	ENSG00000120885|ENSG00000137642	11	0.0249138
	597	GO:0030098	lymphocyte differentiation	10	ENSG00000019582|ENSG00000048052|ENSG00000067082|ENSG00000081237|ENSG00000105639|ENSG00000120738|ENSG00000122025|ENSG00000166710|ENSG00000171522|ENSG00000204252	214	0.0249691
	598	GO:1902531	regulation of intracellular signal transduction	37	ENSG00000019582|ENSG00000026508|ENSG00000035862|ENSG00000046889|ENSG00000047365|ENSG00000060138|ENSG00000073756|ENSG00000085276|ENSG00000105851|ENSG00000109756|ENSG00000111348|ENSG00000117450|ENSG00000118503|ENSG00000120833|ENSG00000120885|ENSG00000121858|ENSG00000122025|ENSG00000129675|ENSG00000130303|ENSG00000132274|ENSG00000133112|ENSG00000134215|ENSG00000135090|ENSG00000137642|ENSG00000138678…	1171	0.0250765
	599	GO:0045981	positive regulation of nucleotide metabolic process	4	ENSG00000035862|ENSG00000112414|ENSG00000164116|ENSG00000205542	49	0.0251577
	600	GO:0070227	lymphocyte apoptotic process	4	ENSG00000019582|ENSG00000105639|ENSG00000107099|ENSG00000157514	49	0.0251577
	601	GO:1900544	positive regulation of purine nucleotide metabolic process	4	ENSG00000035862|ENSG00000112414|ENSG00000164116|ENSG00000205542	49	0.0251577
	602	GO:1901214	regulation of neuron death	9	ENSG00000110492|ENSG00000120885|ENSG00000129521|ENSG00000137642|ENSG00000143384|ENSG00000153234|ENSG00000154188|ENSG00000159388|ENSG00000174059	184	0.0252238
	603	GO:0001706	endoderm formation	3	ENSG00000087245|ENSG00000139318|ENSG00000183691	28	0.0252713
	604	GO:0009409	response to cold	3	ENSG00000060138|ENSG00000153291|ENSG00000170345	28	0.0252713
	605	GO:0030890	positive regulation of B cell proliferation	3	ENSG00000019582|ENSG00000081237|ENSG00000134215	28	0.0252713
	606	GO:0033555	multicellular organismal response to stress	3	ENSG00000110492|ENSG00000153234|ENSG00000169432	28	0.0252713
	607	GO:0043001	Golgi to plasma membrane protein transport	3	ENSG00000115306|ENSG00000162852|ENSG00000168899	28	0.0252713
	608	GO:0097035	regulation of membrane lipid distribution	3	ENSG00000085563|ENSG00000104043|ENSG00000124406	28	0.0252713
	609	GO:0010594	regulation of endothelial cell migration	5	ENSG00000048052|ENSG00000073756|ENSG00000102359|ENSG00000154188|ENSG00000205542	73	0.0254246
	610	GO:0010634	positive regulation of epithelial cell migration	5	ENSG00000048052|ENSG00000073756|ENSG00000102359|ENSG00000154188|ENSG00000205542	73	0.0254246
	611	GO:0030099	myeloid cell differentiation	11	ENSG00000019582|ENSG00000105639|ENSG00000119535|ENSG00000127528|ENSG00000128016|ENSG00000143995|ENSG00000151702|ENSG00000166710|ENSG00000170345|ENSG00000171223|ENSG00000174946	246	0.0255955
	612	GO:0019222	regulation of metabolic process	117	ENSG00000019582|ENSG00000026025|ENSG00000026508|ENSG00000027075|ENSG00000030419|ENSG00000035862|ENSG00000046889|ENSG00000048052|ENSG00000059588|ENSG00000060138|ENSG00000067082|ENSG00000071082|ENSG00000073756|ENSG00000075426|ENSG00000081237|ENSG00000085276|ENSG00000102359|ENSG00000104447|ENSG00000105639|ENSG00000105835|ENSG00000105851|ENSG00000105967|ENSG00000105997|ENSG00000106546|ENSG00000108924…	4452	0.0257537
	613	GO:0045637	regulation of myeloid cell differentiation	7	ENSG00000019582|ENSG00000119535|ENSG00000128016|ENSG00000143995|ENSG00000166710|ENSG00000170345|ENSG00000174946	127	0.0262407
	614	GO:0006364	rRNA processing	11	ENSG00000059588|ENSG00000071082|ENSG00000109475|ENSG00000112306|ENSG00000134419|ENSG00000142676|ENSG00000145425|ENSG00000156482|ENSG00000177954|ENSG00000182899|ENSG00000198918	247	0.0262685
	615	GO:0032989	cellular component morphogenesis	22	ENSG00000046889|ENSG00000079691|ENSG00000105426|ENSG00000109756|ENSG00000115306|ENSG00000120885|ENSG00000127528|ENSG00000138696|ENSG00000142192|ENSG00000144824|ENSG00000147862|ENSG00000153234|ENSG00000154277|ENSG00000154783|ENSG00000170017|ENSG00000170776|ENSG00000179820|ENSG00000183691|ENSG00000186105|ENSG00000187164|ENSG00000197959|ENSG00000204482	620	0.0262915
	616	GO:0009187	cyclic nucleotide metabolic process	5	ENSG00000035862|ENSG00000112414|ENSG00000113389|ENSG00000164116|ENSG00000184588	74	0.0267776
	617	GO:0052652	cyclic purine nucleotide metabolic process	4	ENSG00000035862|ENSG00000112414|ENSG00000113389|ENSG00000164116	50	0.0268708
	618	GO:0048015	phosphatidylinositol-mediated signaling	7	ENSG00000046889|ENSG00000105851|ENSG00000113389|ENSG00000122025|ENSG00000148180|ENSG00000154188|ENSG00000174175	128	0.0272402
	619	GO:0019730	antimicrobial humoral response	3	ENSG00000120885|ENSG00000198918|ENSG00000204592	29	0.027724
	620	GO:0051693	actin filament capping	3	ENSG00000079691|ENSG00000115306|ENSG00000148180	29	0.027724
	621	GO:0072676	lymphocyte migration	3	ENSG00000105851|ENSG00000169224|ENSG00000204472	29	0.027724
	622	GO:1903078	positive regulation of protein localization to plasma membrane	3	ENSG00000027075|ENSG00000115306|ENSG00000162852	29	0.027724
	623	GO:1904377	positive regulation of protein localization to cell periphery	3	ENSG00000027075|ENSG00000115306|ENSG00000162852	29	0.027724
	624	GO:0002698	negative regulation of immune effector process	5	ENSG00000081237|ENSG00000105639|ENSG00000130303|ENSG00000154188|ENSG00000204592	75	0.0281756
	625	GO:0010977	negative regulation of neuron projection development	5	ENSG00000026025|ENSG00000105426|ENSG00000109756|ENSG00000166710|ENSG00000197959	75	0.0281756
	626	GO:0048017	inositol lipid-mediated signaling	7	ENSG00000046889|ENSG00000105851|ENSG00000113389|ENSG00000122025|ENSG00000148180|ENSG00000154188|ENSG00000174175	129	0.0282653
	627	GO:0032269	negative regulation of cellular protein metabolic process	25	ENSG00000026508|ENSG00000035862|ENSG00000046889|ENSG00000073756|ENSG00000081237|ENSG00000085276|ENSG00000118503|ENSG00000120833|ENSG00000124570|ENSG00000128016|ENSG00000128040|ENSG00000130303|ENSG00000135090|ENSG00000137642|ENSG00000139318|ENSG00000142192|ENSG00000142676|ENSG00000154188|ENSG00000154277|ENSG00000159388|ENSG00000162772|ENSG00000179820|ENSG00000183691|ENSG00000184557|ENSG00000196730	733	0.028309
	628	GO:0010629	negative regulation of gene expression	38	ENSG00000030419|ENSG00000048052|ENSG00000060138|ENSG00000071082|ENSG00000085276|ENSG00000104447|ENSG00000106546|ENSG00000109475|ENSG00000112306|ENSG00000120738|ENSG00000124831|ENSG00000125740|ENSG00000128016|ENSG00000130522|ENSG00000132475|ENSG00000134107|ENSG00000134419|ENSG00000142089|ENSG00000142676|ENSG00000145425|ENSG00000147862|ENSG00000153234|ENSG00000156482|ENSG00000157514|ENSG00000159388…	1220	0.0283727
	629	GO:0009190	cyclic nucleotide biosynthetic process	4	ENSG00000035862|ENSG00000112414|ENSG00000113389|ENSG00000164116	51	0.0286521
	630	GO:0030182	neuron differentiation	24	ENSG00000007062|ENSG00000026025|ENSG00000035862|ENSG00000046889|ENSG00000048052|ENSG00000105426|ENSG00000109321|ENSG00000109756|ENSG00000115306|ENSG00000138696|ENSG00000142192|ENSG00000143995|ENSG00000147862|ENSG00000153234|ENSG00000154277|ENSG00000159388|ENSG00000166710|ENSG00000170017|ENSG00000183691|ENSG00000185630|ENSG00000186105|ENSG00000187164|ENSG00000197959|ENSG00000204482	698	0.0288575
	631	GO:0001911	negative regulation of leukocyte mediated cytotoxicity	2	ENSG00000081237|ENSG00000204592	12	0.0294529
	632	GO:0001963	synaptic transmission, dopaminergic	2	ENSG00000073756|ENSG00000145708	12	0.0294529
	633	GO:0034114	regulation of heterotypic cell-cell adhesion	2	ENSG00000026508|ENSG00000179820	12	0.0294529
	634	GO:0043518	negative regulation of DNA damage response, signal transduction by p53 class mediator	2	ENSG00000019582|ENSG00000026508	12	0.0294529
	635	GO:0048668	collateral sprouting	2	ENSG00000105426|ENSG00000142192	12	0.0294529
	636	GO:0051412	response to corticosterone	2	ENSG00000125740|ENSG00000170345	12	0.0294529
	637	GO:0071425	hematopoietic stem cell proliferation	2	ENSG00000085276|ENSG00000174059	12	0.0294529
	638	GO:0072210	metanephric nephron development	2	ENSG00000120738|ENSG00000174059	12	0.0294529
	639	GO:1900120	regulation of receptor binding	2	ENSG00000166710|ENSG00000183691	12	0.0294529
	640	GO:1905048	regulation of metallopeptidase activity	2	ENSG00000035862|ENSG00000137642	12	0.0294529
	641	GO:0051592	response to calcium ion	5	ENSG00000125740|ENSG00000130522|ENSG00000145708|ENSG00000170345|ENSG00000171223	76	0.0296192
	642	GO:0061564	axon development	11	ENSG00000105426|ENSG00000115306|ENSG00000138696|ENSG00000142192|ENSG00000147862|ENSG00000153234|ENSG00000154277|ENSG00000170017|ENSG00000183691|ENSG00000186105|ENSG00000187164	252	0.0298269
	643	GO:0030900	forebrain development	9	ENSG00000105426|ENSG00000109756|ENSG00000110492|ENSG00000142192|ENSG00000147862|ENSG00000153234|ENSG00000159388|ENSG00000183691|ENSG00000184226	190	0.0301798
	644	GO:0030804	positive regulation of cyclic nucleotide biosynthetic process	3	ENSG00000035862|ENSG00000112414|ENSG00000164116	30	0.0302987
	645	GO:0031279	regulation of cyclase activity	3	ENSG00000035862|ENSG00000112414|ENSG00000113389	30	0.0302987
	646	GO:0042345	regulation of NF-kappaB import into nucleus	3	ENSG00000073756|ENSG00000117450|ENSG00000205542	30	0.0302987
	647	GO:0042348	NF-kappaB import into nucleus	3	ENSG00000073756|ENSG00000117450|ENSG00000205542	30	0.0302987
	648	GO:0061028	establishment of endothelial barrier	3	ENSG00000105426|ENSG00000109756|ENSG00000179820	30	0.0302987
	649	GO:0044802	single-organism membrane organization	20	ENSG00000011454|ENSG00000027075|ENSG00000085563|ENSG00000104043|ENSG00000109756|ENSG00000115306|ENSG00000120885|ENSG00000124406|ENSG00000134215|ENSG00000134324|ENSG00000138669|ENSG00000141293|ENSG00000143153|ENSG00000148180|ENSG00000162852|ENSG00000165995|ENSG00000166501|ENSG00000168899|ENSG00000179820|ENSG00000197959	558	0.030404
	650	GO:2001021	negative regulation of response to DNA damage stimulus	4	ENSG00000019582|ENSG00000026508|ENSG00000120885|ENSG00000133112	52	0.0305021
	651	GO:0048699	generation of neurons	26	ENSG00000007062|ENSG00000026025|ENSG00000027075|ENSG00000035862|ENSG00000046889|ENSG00000048052|ENSG00000105426|ENSG00000109321|ENSG00000109756|ENSG00000115306|ENSG00000137642|ENSG00000138696|ENSG00000142192|ENSG00000143995|ENSG00000147862|ENSG00000153234|ENSG00000154277|ENSG00000159388|ENSG00000166710|ENSG00000170017|ENSG00000183691|ENSG00000185630|ENSG00000186105|ENSG00000187164|ENSG00000197959…	775	0.0305544
	652	GO:0032774	RNA biosynthetic process	78	ENSG00000019582|ENSG00000027075|ENSG00000030419|ENSG00000048052|ENSG00000059588|ENSG00000060138|ENSG00000067082|ENSG00000071082|ENSG00000075426|ENSG00000085276|ENSG00000104447|ENSG00000105835|ENSG00000105967|ENSG00000105997|ENSG00000106546|ENSG00000108924|ENSG00000109475|ENSG00000110492|ENSG00000112232|ENSG00000112306|ENSG00000118503|ENSG00000120738|ENSG00000120885|ENSG00000123358|ENSG00000124831…	2831	0.0310489
	653	GO:0032990	cell part morphogenesis	14	ENSG00000046889|ENSG00000105426|ENSG00000109756|ENSG00000115306|ENSG00000138696|ENSG00000142192|ENSG00000147862|ENSG00000153234|ENSG00000154277|ENSG00000170017|ENSG00000183691|ENSG00000186105|ENSG00000187164|ENSG00000197959	352	0.0310824
	654	GO:0072507	divalent inorganic cation homeostasis	10	ENSG00000081237|ENSG00000105851|ENSG00000133112|ENSG00000142192|ENSG00000143153|ENSG00000153291|ENSG00000166405|ENSG00000166501|ENSG00000169442|ENSG00000173198	222	0.0310874
	655	GO:0007259	JAK-STAT cascade	5	ENSG00000105639|ENSG00000120833|ENSG00000122025|ENSG00000138378|ENSG00000184557	77	0.0311086
	656	GO:0061041	regulation of wound healing	5	ENSG00000118503|ENSG00000144824|ENSG00000148180|ENSG00000174059|ENSG00000174175	77	0.0311086
	657	GO:0097696	STAT cascade	5	ENSG00000105639|ENSG00000120833|ENSG00000122025|ENSG00000138378|ENSG00000184557	77	0.0311086
	658	GO:0007265	Ras protein signal transduction	11	ENSG00000035862|ENSG00000046889|ENSG00000109756|ENSG00000111348|ENSG00000129675|ENSG00000134215|ENSG00000154783|ENSG00000155849|ENSG00000170776|ENSG00000187164|ENSG00000204472	254	0.0313428
	659	GO:0050730	regulation of peptidyl-tyrosine phosphorylation	7	ENSG00000019582|ENSG00000026508|ENSG00000109321|ENSG00000122025|ENSG00000142192|ENSG00000154188|ENSG00000184557	132	0.031497
	660	GO:0043542	endothelial cell migration	6	ENSG00000048052|ENSG00000073756|ENSG00000102359|ENSG00000123358|ENSG00000154188|ENSG00000205542	104	0.0316265
	661	GO:1902580	single-organism cellular localization	24	ENSG00000027075|ENSG00000041353|ENSG00000073756|ENSG00000104447|ENSG00000105639|ENSG00000105851|ENSG00000109756|ENSG00000115306|ENSG00000117450|ENSG00000138669|ENSG00000141293|ENSG00000142192|ENSG00000143153|ENSG00000148180|ENSG00000151914|ENSG00000154188|ENSG00000154277|ENSG00000157110|ENSG00000162852|ENSG00000165995|ENSG00000168899|ENSG00000179820|ENSG00000197959|ENSG00000205542	705	0.0319364
	662	GO:0006816	calcium ion transport	9	ENSG00000073756|ENSG00000081237|ENSG00000105851|ENSG00000133112|ENSG00000143153|ENSG00000165995|ENSG00000166501|ENSG00000173198|ENSG00000184588	192	0.0319733
	663	GO:0002366	leukocyte activation involved in immune response	19	ENSG00000026508|ENSG00000035862|ENSG00000059804|ENSG00000067225|ENSG00000081237|ENSG00000104043|ENSG00000105639|ENSG00000105851|ENSG00000124406|ENSG00000124570|ENSG00000130303|ENSG00000139278|ENSG00000148180|ENSG00000156508|ENSG00000166710|ENSG00000167613|ENSG00000171522|ENSG00000175857|ENSG00000188404	527	0.0326593
	664	GO:0043087	regulation of GTPase activity	18	ENSG00000011454|ENSG00000046889|ENSG00000047365|ENSG00000105639|ENSG00000107099|ENSG00000109756|ENSG00000111348|ENSG00000115306|ENSG00000129675|ENSG00000132669|ENSG00000133812|ENSG00000134215|ENSG00000138670|ENSG00000154188|ENSG00000154783|ENSG00000155849|ENSG00000159496|ENSG00000170776	492	0.0327496
	665	GO:0034067	protein localization to Golgi apparatus	3	ENSG00000015568|ENSG00000137642|ENSG00000183054	31	0.0329951
	666	GO:0051339	regulation of lyase activity	3	ENSG00000035862|ENSG00000112414|ENSG00000113389	31	0.0329951
	667	GO:0070231	T cell apoptotic process	3	ENSG00000105639|ENSG00000107099|ENSG00000157514	31	0.0329951
	668	GO:0044403	symbiosis, encompassing mutualism through parasitism	27	ENSG00000019582|ENSG00000026025|ENSG00000071082|ENSG00000081237|ENSG00000109475|ENSG00000112306|ENSG00000118503|ENSG00000120885|ENSG00000125354|ENSG00000128016|ENSG00000130303|ENSG00000132274|ENSG00000133112|ENSG00000134419|ENSG00000142089|ENSG00000142676|ENSG00000145425|ENSG00000148180|ENSG00000155849|ENSG00000156482|ENSG00000159840|ENSG00000164116|ENSG00000166710|ENSG00000177954|ENSG00000182899…	818	0.0331773
	669	GO:0002263	cell activation involved in immune response	19	ENSG00000026508|ENSG00000035862|ENSG00000059804|ENSG00000067225|ENSG00000081237|ENSG00000104043|ENSG00000105639|ENSG00000105851|ENSG00000124406|ENSG00000124570|ENSG00000130303|ENSG00000139278|ENSG00000148180|ENSG00000156508|ENSG00000166710|ENSG00000167613|ENSG00000171522|ENSG00000175857|ENSG00000188404	528	0.0332028
	670	GO:0019058	viral life cycle	15	ENSG00000019582|ENSG00000071082|ENSG00000109475|ENSG00000112306|ENSG00000128016|ENSG00000130303|ENSG00000134419|ENSG00000142089|ENSG00000142676|ENSG00000145425|ENSG00000148180|ENSG00000156482|ENSG00000177954|ENSG00000182899|ENSG00000198918	390	0.0337971
	671	GO:1902578	single-organism localization	59	ENSG00000019582|ENSG00000026508|ENSG00000027075|ENSG00000035862|ENSG00000041353|ENSG00000059804|ENSG00000067225|ENSG00000073756|ENSG00000081237|ENSG00000085563|ENSG00000104043|ENSG00000104447|ENSG00000105639|ENSG00000105851|ENSG00000109756|ENSG00000113389|ENSG00000115306|ENSG00000117450|ENSG00000120885|ENSG00000124406|ENSG00000124570|ENSG00000130303|ENSG00000133019|ENSG00000134215|ENSG00000137642…	2066	0.0339476
	672	GO:0044419	interspecies interaction between organisms	27	ENSG00000019582|ENSG00000026025|ENSG00000071082|ENSG00000081237|ENSG00000109475|ENSG00000112306|ENSG00000118503|ENSG00000120885|ENSG00000125354|ENSG00000128016|ENSG00000130303|ENSG00000132274|ENSG00000133112|ENSG00000134419|ENSG00000142089|ENSG00000142676|ENSG00000145425|ENSG00000148180|ENSG00000155849|ENSG00000156482|ENSG00000159840|ENSG00000164116|ENSG00000166710|ENSG00000177954|ENSG00000182899…	820	0.0340611
	673	GO:0010001	glial cell differentiation	6	ENSG00000026025|ENSG00000112414|ENSG00000120885|ENSG00000147862|ENSG00000148180|ENSG00000183691	106	0.0342653
	674	GO:0002675	positive regulation of acute inflammatory response	2	ENSG00000073756|ENSG00000105851	13	0.0342924
	675	GO:0031342	negative regulation of cell killing	2	ENSG00000081237|ENSG00000204592	13	0.0342924
	676	GO:0032486	Rap protein signal transduction	2	ENSG00000035862|ENSG00000109756	13	0.0342924
	677	GO:0034205	beta-amyloid formation	2	ENSG00000120885|ENSG00000137642	13	0.0342924
	678	GO:0045987	positive regulation of smooth muscle contraction	2	ENSG00000073756|ENSG00000133019	13	0.0342924
	679	GO:0046597	negative regulation of viral entry into host cell	2	ENSG00000142089|ENSG00000148180	13	0.0342924
	680	GO:0055119	relaxation of cardiac muscle	2	ENSG00000143153|ENSG00000184588	13	0.0342924
	681	GO:0060055	angiogenesis involved in wound healing	2	ENSG00000118503|ENSG00000174059	13	0.0342924
	682	GO:0060343	trabecula formation	2	ENSG00000087245|ENSG00000112414	13	0.0342924
	683	GO:0060487	lung epithelial cell differentiation	2	ENSG00000127528|ENSG00000147862	13	0.0342924
	684	GO:0090083	regulation of inclusion body assembly	2	ENSG00000120885|ENSG00000137642	13	0.0342924
	685	GO:1902165	regulation of intrinsic apoptotic signaling pathway in response to DNA damage by p53 class mediator	2	ENSG00000019582|ENSG00000026508	13	0.0342924
	686	GO:2000269	regulation of fibroblast apoptotic process	2	ENSG00000081320|ENSG00000105851	13	0.0342924
	687	GO:0001910	regulation of leukocyte mediated cytotoxicity	3	ENSG00000081237|ENSG00000166710|ENSG00000204592	32	0.0358122
	688	GO:0007260	tyrosine phosphorylation of STAT protein	3	ENSG00000105639|ENSG00000122025|ENSG00000184557	32	0.0358122
	689	GO:0010171	body morphogenesis	3	ENSG00000087245|ENSG00000144824|ENSG00000183691	32	0.0358122
	690	GO:0099024	plasma membrane invagination	3	ENSG00000148180|ENSG00000155849|ENSG00000204472	32	0.0358122
	691	GO:0050877	neurological system process	14	ENSG00000073756|ENSG00000099204|ENSG00000110492|ENSG00000118231|ENSG00000124406|ENSG00000124570|ENSG00000142192|ENSG00000145708|ENSG00000154277|ENSG00000159388|ENSG00000165995|ENSG00000169432|ENSG00000170345|ENSG00000204287	359	0.0358198
	692	GO:0006941	striated muscle contraction	5	ENSG00000105851|ENSG00000143153|ENSG00000165995|ENSG00000184588|ENSG00000198771	80	0.0358556
	693	GO:0070371	ERK1 and ERK2 cascade	7	ENSG00000019582|ENSG00000026508|ENSG00000109756|ENSG00000139318|ENSG00000154188|ENSG00000162772|ENSG00000171522	136	0.0361792
	694	GO:0006812	cation transport	20	ENSG00000073756|ENSG00000081237|ENSG00000105851|ENSG00000124406|ENSG00000133112|ENSG00000142192|ENSG00000143153|ENSG00000145708|ENSG00000153291|ENSG00000157214|ENSG00000165995|ENSG00000166501|ENSG00000166710|ENSG00000169432|ENSG00000173198|ENSG00000184588|ENSG00000188580|ENSG00000196730|ENSG00000205542|ENSG00000221955	569	0.0362251
	695	GO:0009615	response to virus	10	ENSG00000081237|ENSG00000118503|ENSG00000120885|ENSG00000130303|ENSG00000132274|ENSG00000133112|ENSG00000134419|ENSG00000142089|ENSG00000155849|ENSG00000166710	228	0.036323
	696	GO:0001909	leukocyte mediated cytotoxicity	4	ENSG00000081237|ENSG00000117450|ENSG00000166710|ENSG00000204592	55	0.0364668
	697	GO:0021782	glial cell development	4	ENSG00000026025|ENSG00000112414|ENSG00000120885|ENSG00000148180	55	0.0364668
	698	GO:0000902	cell morphogenesis	20	ENSG00000046889|ENSG00000079691|ENSG00000105426|ENSG00000109756|ENSG00000115306|ENSG00000120885|ENSG00000127528|ENSG00000138696|ENSG00000142192|ENSG00000147862|ENSG00000153234|ENSG00000154277|ENSG00000154783|ENSG00000170017|ENSG00000179820|ENSG00000183691|ENSG00000186105|ENSG00000187164|ENSG00000197959|ENSG00000204482	570	0.0367927
	699	GO:0051048	negative regulation of secretion	6	ENSG00000019582|ENSG00000145708|ENSG00000154188|ENSG00000171522|ENSG00000174059|ENSG00000205542	108	0.0370424
	700	GO:0070838	divalent metal ion transport	10	ENSG00000073756|ENSG00000081237|ENSG00000105851|ENSG00000133112|ENSG00000143153|ENSG00000165995|ENSG00000166501|ENSG00000166710|ENSG00000173198|ENSG00000184588	229	0.0372518
	701	GO:0016032	viral process	26	ENSG00000019582|ENSG00000026025|ENSG00000071082|ENSG00000081237|ENSG00000109475|ENSG00000112306|ENSG00000118503|ENSG00000120885|ENSG00000125354|ENSG00000128016|ENSG00000130303|ENSG00000132274|ENSG00000133112|ENSG00000134419|ENSG00000142089|ENSG00000142676|ENSG00000145425|ENSG00000148180|ENSG00000155849|ENSG00000156482|ENSG00000159840|ENSG00000166710|ENSG00000177954|ENSG00000182899|ENSG00000198918…	790	0.0373748
	702	GO:0060255	regulation of macromolecule metabolic process	109	ENSG00000019582|ENSG00000026025|ENSG00000026508|ENSG00000027075|ENSG00000030419|ENSG00000035862|ENSG00000046889|ENSG00000048052|ENSG00000059588|ENSG00000060138|ENSG00000067082|ENSG00000071082|ENSG00000073756|ENSG00000075426|ENSG00000081237|ENSG00000085276|ENSG00000104447|ENSG00000105639|ENSG00000105835|ENSG00000105851|ENSG00000105967|ENSG00000105997|ENSG00000106546|ENSG00000108924|ENSG00000109321…	4163	0.0374242
	703	GO:0050864	regulation of B cell activation	5	ENSG00000019582|ENSG00000081237|ENSG00000106546|ENSG00000118503|ENSG00000134215	81	0.0375318
	704	GO:0051346	negative regulation of hydrolase activity	10	ENSG00000026508|ENSG00000035862|ENSG00000073756|ENSG00000117519|ENSG00000124570|ENSG00000128040|ENSG00000130303|ENSG00000137642|ENSG00000142192|ENSG00000162852	230	0.0381969
	705	GO:0072511	divalent inorganic cation transport	10	ENSG00000073756|ENSG00000081237|ENSG00000105851|ENSG00000133112|ENSG00000143153|ENSG00000165995|ENSG00000166501|ENSG00000166710|ENSG00000173198|ENSG00000184588	230	0.0381969
	706	GO:0044764	multi-organism cellular process	26	ENSG00000019582|ENSG00000026025|ENSG00000071082|ENSG00000081237|ENSG00000109475|ENSG00000112306|ENSG00000118503|ENSG00000120885|ENSG00000125354|ENSG00000128016|ENSG00000130303|ENSG00000132274|ENSG00000133112|ENSG00000134419|ENSG00000142089|ENSG00000142676|ENSG00000145425|ENSG00000148180|ENSG00000155849|ENSG00000156482|ENSG00000159840|ENSG00000166710|ENSG00000177954|ENSG00000182899|ENSG00000198918…	792	0.0383646
	707	GO:0035270	endocrine system development	4	ENSG00000105997|ENSG00000110492|ENSG00000183691|ENSG00000185630	56	0.0385941
	708	GO:0034655	nucleobase-containing compound catabolic process	13	ENSG00000071082|ENSG00000109475|ENSG00000112306|ENSG00000128016|ENSG00000134419|ENSG00000142676|ENSG00000145425|ENSG00000156482|ENSG00000159388|ENSG00000177954|ENSG00000182899|ENSG00000184588|ENSG00000198918	329	0.0386212
	709	GO:0048589	developmental growth	13	ENSG00000011454|ENSG00000060138|ENSG00000105426|ENSG00000109321|ENSG00000127528|ENSG00000132475|ENSG00000138696|ENSG00000139318|ENSG00000142192|ENSG00000148180|ENSG00000170017|ENSG00000183691|ENSG00000187164	329	0.0386212
	710	GO:0032103	positive regulation of response to external stimulus	7	ENSG00000019582|ENSG00000073756|ENSG00000081041|ENSG00000105851|ENSG00000171522|ENSG00000204472|ENSG00000205542	138	0.0386841
	711	GO:0001895	retina homeostasis	3	ENSG00000007062|ENSG00000117450|ENSG00000166710	33	0.0387492
	712	GO:0007631	feeding behavior	3	ENSG00000142192|ENSG00000154277|ENSG00000170345	33	0.0387492
	713	GO:0030801	positive regulation of cyclic nucleotide metabolic process	3	ENSG00000035862|ENSG00000112414|ENSG00000164116	33	0.0387492
	714	GO:0030835	negative regulation of actin filament depolymerization	3	ENSG00000079691|ENSG00000115306|ENSG00000148180	33	0.0387492
	715	GO:0043299	leukocyte degranulation	16	ENSG00000026508|ENSG00000035862|ENSG00000059804|ENSG00000067225|ENSG00000081237|ENSG00000104043|ENSG00000105851|ENSG00000124406|ENSG00000124570|ENSG00000130303|ENSG00000139278|ENSG00000148180|ENSG00000156508|ENSG00000166710|ENSG00000167613|ENSG00000188404	432	0.0388547
	716	GO:0043408	regulation of MAPK cascade	15	ENSG00000019582|ENSG00000026508|ENSG00000035862|ENSG00000085276|ENSG00000105851|ENSG00000109756|ENSG00000117450|ENSG00000122025|ENSG00000135090|ENSG00000137642|ENSG00000139318|ENSG00000154188|ENSG00000154277|ENSG00000162772|ENSG00000170776	398	0.0392982
	717	GO:0009966	regulation of signal transduction	53	ENSG00000011454|ENSG00000019582|ENSG00000026508|ENSG00000027075|ENSG00000035862|ENSG00000046889|ENSG00000047365|ENSG00000060138|ENSG00000073756|ENSG00000081237|ENSG00000085276|ENSG00000105426|ENSG00000105851|ENSG00000109756|ENSG00000111348|ENSG00000117450|ENSG00000118503|ENSG00000120738|ENSG00000120833|ENSG00000120885|ENSG00000121858|ENSG00000122025|ENSG00000129675|ENSG00000130303|ENSG00000132274…	1842	0.0393495
	718	GO:0001975	response to amphetamine	2	ENSG00000048052|ENSG00000153234	14	0.0394163
	719	GO:0006972	hyperosmotic response	2	ENSG00000060138|ENSG00000198771	14	0.0394163
	720	GO:0021955	central nervous system neuron axonogenesis	2	ENSG00000147862|ENSG00000153234	14	0.0394163
	721	GO:0033194	response to hydroperoxide	2	ENSG00000196730|ENSG00000204472	14	0.0394163
	722	GO:0033622	integrin activation	2	ENSG00000171522|ENSG00000174175	14	0.0394163
	723	GO:0060479	lung cell differentiation	2	ENSG00000127528|ENSG00000147862	14	0.0394163
	724	GO:0097284	hepatocyte apoptotic process	2	ENSG00000105851|ENSG00000148180	14	0.0394163
	725	GO:1900151	regulation of nuclear-transcribed mRNA catabolic process, deadenylation-dependent decay	2	ENSG00000128016|ENSG00000159388	14	0.0394163
	726	GO:1900153	positive regulation of nuclear-transcribed mRNA catabolic process, deadenylation-dependent decay	2	ENSG00000128016|ENSG00000159388	14	0.0394163
	727	GO:1902043	positive regulation of extrinsic apoptotic signaling pathway via death domain receptors	2	ENSG00000138696|ENSG00000162772	14	0.0394163
	728	GO:2000352	negative regulation of endothelial cell apoptotic process	2	ENSG00000118503|ENSG00000154188	14	0.0394163
	729	GO:0042254	ribosome biogenesis	12	ENSG00000059588|ENSG00000071082|ENSG00000105373|ENSG00000109475|ENSG00000112306|ENSG00000134419|ENSG00000142676|ENSG00000145425|ENSG00000156482|ENSG00000177954|ENSG00000182899|ENSG00000198918	297	0.0397904
	730	GO:0055065	metal ion homeostasis	12	ENSG00000081237|ENSG00000105851|ENSG00000133112|ENSG00000142192|ENSG00000143153|ENSG00000153291|ENSG00000157214|ENSG00000166405|ENSG00000166501|ENSG00000166710|ENSG00000169442|ENSG00000173198	297	0.0397904
	731	GO:0034599	cellular response to oxidative stress	9	ENSG00000117450|ENSG00000118231|ENSG00000118503|ENSG00000127528|ENSG00000143384|ENSG00000153234|ENSG00000170345|ENSG00000196730|ENSG00000204472	200	0.0398882
	732	GO:0007411	axon guidance	6	ENSG00000115306|ENSG00000138696|ENSG00000142192|ENSG00000147862|ENSG00000170017|ENSG00000183691	110	0.03996
	733	GO:0097485	neuron projection guidance	6	ENSG00000115306|ENSG00000138696|ENSG00000142192|ENSG00000147862|ENSG00000170017|ENSG00000183691	110	0.03996
	734	GO:0032102	negative regulation of response to external stimulus	7	ENSG00000105426|ENSG00000118503|ENSG00000144824|ENSG00000171522|ENSG00000174059|ENSG00000184557|ENSG00000204472	139	0.0399782
	735	GO:0002283	neutrophil activation involved in immune response	15	ENSG00000026508|ENSG00000035862|ENSG00000059804|ENSG00000067225|ENSG00000081237|ENSG00000104043|ENSG00000124406|ENSG00000124570|ENSG00000130303|ENSG00000139278|ENSG00000148180|ENSG00000156508|ENSG00000166710|ENSG00000167613|ENSG00000188404	400	0.0407688
	736	GO:0043312	neutrophil degranulation	15	ENSG00000026508|ENSG00000035862|ENSG00000059804|ENSG00000067225|ENSG00000081237|ENSG00000104043|ENSG00000124406|ENSG00000124570|ENSG00000130303|ENSG00000139278|ENSG00000148180|ENSG00000156508|ENSG00000166710|ENSG00000167613|ENSG00000188404	400	0.0407688
	737	GO:0030799	regulation of cyclic nucleotide metabolic process	4	ENSG00000035862|ENSG00000112414|ENSG00000113389|ENSG00000164116	57	0.040791
	738	GO:0097581	lamellipodium organization	4	ENSG00000079691|ENSG00000099204|ENSG00000129675|ENSG00000134215	57	0.040791
	739	GO:0002275	myeloid cell activation involved in immune response	16	ENSG00000026508|ENSG00000035862|ENSG00000059804|ENSG00000067225|ENSG00000081237|ENSG00000104043|ENSG00000105851|ENSG00000124406|ENSG00000124570|ENSG00000130303|ENSG00000139278|ENSG00000148180|ENSG00000156508|ENSG00000166710|ENSG00000167613|ENSG00000188404	435	0.0409609
	740	GO:0002822	regulation of adaptive immune response based on somatic recombination of immune receptors built from immunoglobulin superfamily domains	5	ENSG00000081237|ENSG00000105639|ENSG00000118503|ENSG00000166710|ENSG00000204592	83	0.0410264
	741	GO:0008630	intrinsic apoptotic signaling pathway in response to DNA damage	5	ENSG00000019582|ENSG00000026508|ENSG00000120885|ENSG00000133112|ENSG00000143384	83	0.0410264
	742	GO:1903707	negative regulation of hemopoiesis	5	ENSG00000019582|ENSG00000105639|ENSG00000128016|ENSG00000143995|ENSG00000174946	83	0.0410264
	743	GO:0002262	myeloid cell homeostasis	6	ENSG00000105639|ENSG00000117450|ENSG00000127528|ENSG00000128016|ENSG00000166710|ENSG00000184588	111	0.041472
	744	GO:0043270	positive regulation of ion transport	6	ENSG00000085563|ENSG00000124406|ENSG00000143153|ENSG00000165995|ENSG00000166710|ENSG00000205542	111	0.041472
	745	GO:0098657	import into cell	3	ENSG00000143153|ENSG00000157214|ENSG00000166710	34	0.0418049
	746	GO:0032869	cellular response to insulin stimulus	7	ENSG00000011454|ENSG00000048052|ENSG00000067225|ENSG00000120833|ENSG00000134324|ENSG00000166501|ENSG00000184557	141	0.0426507
	747	GO:0006892	post-Golgi vesicle-mediated transport	5	ENSG00000115306|ENSG00000137642|ENSG00000157214|ENSG00000162852|ENSG00000168899	84	0.0428453
	748	GO:0044344	cellular response to fibroblast growth factor stimulus	5	ENSG00000026508|ENSG00000123358|ENSG00000128016|ENSG00000139318|ENSG00000183691	84	0.0428453
	749	GO:0043901	negative regulation of multi-organism process	6	ENSG00000111348|ENSG00000118503|ENSG00000128016|ENSG00000130303|ENSG00000142089|ENSG00000148180	112	0.0430196
	750	GO:0090002	establishment of protein localization to plasma membrane	6	ENSG00000115306|ENSG00000138669|ENSG00000162852|ENSG00000165995|ENSG00000168899|ENSG00000179820	112	0.0430196
	751	GO:2001236	regulation of extrinsic apoptotic signaling pathway	6	ENSG00000118503|ENSG00000121858|ENSG00000138696|ENSG00000143384|ENSG00000162772|ENSG00000196730	112	0.0430196
	752	GO:0046058	cAMP metabolic process	4	ENSG00000035862|ENSG00000112414|ENSG00000113389|ENSG00000184588	58	0.0430576
	753	GO:0072089	stem cell proliferation	4	ENSG00000081237|ENSG00000085276|ENSG00000085563|ENSG00000174059	58	0.0430576
	754	GO:2000379	positive regulation of reactive oxygen species metabolic process	4	ENSG00000073756|ENSG00000120885|ENSG00000127528|ENSG00000204472	58	0.0430576
	755	GO:0002444	myeloid leukocyte mediated immunity	16	ENSG00000026508|ENSG00000035862|ENSG00000059804|ENSG00000067225|ENSG00000081237|ENSG00000104043|ENSG00000105851|ENSG00000124406|ENSG00000124570|ENSG00000130303|ENSG00000139278|ENSG00000148180|ENSG00000156508|ENSG00000166710|ENSG00000167613|ENSG00000188404	438	0.0431482
	756	GO:0051090	regulation of sequence-specific DNA binding transcription factor activity	11	ENSG00000027075|ENSG00000118503|ENSG00000120885|ENSG00000124831|ENSG00000132274|ENSG00000133169|ENSG00000134107|ENSG00000166501|ENSG00000170345|ENSG00000188243|ENSG00000205542	268	0.0435217
	757	GO:0042119	neutrophil activation	15	ENSG00000026508|ENSG00000035862|ENSG00000059804|ENSG00000067225|ENSG00000081237|ENSG00000104043|ENSG00000124406|ENSG00000124570|ENSG00000130303|ENSG00000139278|ENSG00000148180|ENSG00000156508|ENSG00000166710|ENSG00000167613|ENSG00000188404	404	0.0438277
	758	GO:1902679	negative regulation of RNA biosynthetic process	26	ENSG00000030419|ENSG00000048052|ENSG00000060138|ENSG00000085276|ENSG00000104447|ENSG00000105967|ENSG00000106546|ENSG00000120738|ENSG00000124831|ENSG00000125740|ENSG00000128016|ENSG00000130522|ENSG00000132274|ENSG00000132475|ENSG00000134107|ENSG00000142089|ENSG00000147862|ENSG00000153234|ENSG00000157514|ENSG00000159388|ENSG00000162772|ENSG00000171223|ENSG00000180530|ENSG00000181722|ENSG00000183691…	803	0.0441644
	759	GO:0007399	nervous system development	38	ENSG00000007062|ENSG00000026025|ENSG00000027075|ENSG00000035862|ENSG00000046889|ENSG00000048052|ENSG00000102359|ENSG00000105426|ENSG00000105997|ENSG00000109321|ENSG00000109756|ENSG00000110492|ENSG00000112414|ENSG00000115306|ENSG00000120885|ENSG00000132475|ENSG00000133019|ENSG00000133169|ENSG00000133812|ENSG00000137642|ENSG00000138696|ENSG00000142192|ENSG00000143995|ENSG00000147862|ENSG00000148180…	1262	0.0443537
	760	GO:0060429	epithelium development	21	ENSG00000007062|ENSG00000026025|ENSG00000027075|ENSG00000075426|ENSG00000105426|ENSG00000109321|ENSG00000109756|ENSG00000117519|ENSG00000118231|ENSG00000127528|ENSG00000128016|ENSG00000144824|ENSG00000147862|ENSG00000148180|ENSG00000171843|ENSG00000174059|ENSG00000179820|ENSG00000183691|ENSG00000184557|ENSG00000185022|ENSG00000185630	619	0.0445652
	761	GO:0043409	negative regulation of MAPK cascade	6	ENSG00000085276|ENSG00000135090|ENSG00000137642|ENSG00000139318|ENSG00000154277|ENSG00000162772	113	0.0446031
	762	GO:0002063	chondrocyte development	2	ENSG00000138696|ENSG00000183688	15	0.0448093
	763	GO:0007218	neuropeptide signaling pathway	2	ENSG00000109756|ENSG00000173198	15	0.0448093
	764	GO:0014072	response to isoquinoline alkaloid	2	ENSG00000125740|ENSG00000204472	15	0.0448093
	765	GO:0030049	muscle filament sliding	2	ENSG00000026025|ENSG00000198467	15	0.0448093
	766	GO:0033275	actin-myosin filament sliding	2	ENSG00000026025|ENSG00000198467	15	0.0448093
	767	GO:0033687	osteoblast proliferation	2	ENSG00000113389|ENSG00000171223	15	0.0448093
	768	GO:0043278	response to morphine	2	ENSG00000125740|ENSG00000204472	15	0.0448093
	769	GO:0071634	regulation of transforming growth factor beta production	2	ENSG00000073756|ENSG00000174059	15	0.0448093
	770	GO:2001222	regulation of neuron migration	2	ENSG00000109756|ENSG00000187164	15	0.0448093
	771	GO:2001269	positive regulation of cysteine-type endopeptidase activity involved in apoptotic signaling pathway	2	ENSG00000121858|ENSG00000148180	15	0.0448093
	772	GO:0008088	axo-dendritic transport	3	ENSG00000142192|ENSG00000151914|ENSG00000154277	35	0.0449782
	773	GO:0031341	regulation of cell killing	3	ENSG00000081237|ENSG00000166710|ENSG00000204592	35	0.0449782
	774	GO:0071242	cellular response to ammonium ion	3	ENSG00000133019|ENSG00000145708|ENSG00000204472	35	0.0449782
	775	GO:0043123	positive regulation of I-kappaB kinase/NF-kappaB signaling	7	ENSG00000019582|ENSG00000073756|ENSG00000121858|ENSG00000130303|ENSG00000132274|ENSG00000166501|ENSG00000170776	143	0.0454364
	776	GO:0043393	regulation of protein binding	7	ENSG00000109756|ENSG00000137642|ENSG00000142192|ENSG00000142676|ENSG00000154188|ENSG00000166710|ENSG00000183691	143	0.0454364
	777	GO:1902903	regulation of supramolecular fiber organization	9	ENSG00000079691|ENSG00000115306|ENSG00000120885|ENSG00000144824|ENSG00000148180|ENSG00000170776|ENSG00000171522|ENSG00000179820|ENSG00000205542	205	0.0454593
	778	GO:0071363	cellular response to growth factor stimulus	14	ENSG00000026508|ENSG00000109756|ENSG00000120738|ENSG00000122025|ENSG00000123358|ENSG00000128016|ENSG00000138696|ENSG00000139318|ENSG00000142192|ENSG00000156508|ENSG00000159840|ENSG00000166501|ENSG00000170345|ENSG00000183691	372	0.0459651
	779	GO:0006959	humoral immune response	5	ENSG00000120885|ENSG00000130303|ENSG00000179344|ENSG00000198918|ENSG00000204592	86	0.0466268
	780	GO:0002446	neutrophil mediated immunity	15	ENSG00000026508|ENSG00000035862|ENSG00000059804|ENSG00000067225|ENSG00000081237|ENSG00000104043|ENSG00000124406|ENSG00000124570|ENSG00000130303|ENSG00000139278|ENSG00000148180|ENSG00000156508|ENSG00000166710|ENSG00000167613|ENSG00000188404	408	0.0470468
	781	GO:0036230	granulocyte activation	15	ENSG00000026508|ENSG00000035862|ENSG00000059804|ENSG00000067225|ENSG00000081237|ENSG00000104043|ENSG00000124406|ENSG00000124570|ENSG00000130303|ENSG00000139278|ENSG00000148180|ENSG00000156508|ENSG00000166710|ENSG00000167613|ENSG00000188404	408	0.0470468
	782	GO:0006810	transport	88	ENSG00000011454|ENSG00000015568|ENSG00000019582|ENSG00000026508|ENSG00000035862|ENSG00000041353|ENSG00000059804|ENSG00000067225|ENSG00000071082|ENSG00000073756|ENSG00000079691|ENSG00000081237|ENSG00000085563|ENSG00000099785|ENSG00000104043|ENSG00000104341|ENSG00000104447|ENSG00000105639|ENSG00000105851|ENSG00000109321|ENSG00000109475|ENSG00000112306|ENSG00000113389|ENSG00000115306|ENSG00000117450…	3307	0.04748
	783	GO:0051348	negative regulation of transferase activity	11	ENSG00000046889|ENSG00000081237|ENSG00000118503|ENSG00000120833|ENSG00000128016|ENSG00000135090|ENSG00000137642|ENSG00000139318|ENSG00000142676|ENSG00000154277|ENSG00000184557	272	0.0475292
	784	GO:0001906	cell killing	4	ENSG00000081237|ENSG00000117450|ENSG00000166710|ENSG00000204592	60	0.0477997
	785	GO:0002687	positive regulation of leukocyte migration	4	ENSG00000019582|ENSG00000081041|ENSG00000174175|ENSG00000204472	60	0.0477997
	786	GO:0007200	phospholipase C-activating G-protein coupled receptor signaling pathway	3	ENSG00000113389|ENSG00000133019|ENSG00000173198	36	0.0482677
	787	GO:0071774	response to fibroblast growth factor	5	ENSG00000026508|ENSG00000123358|ENSG00000128016|ENSG00000139318|ENSG00000183691	87	0.0485898
	788	GO:0007178	transmembrane receptor protein serine/threonine kinase signaling pathway	8	ENSG00000026025|ENSG00000115306|ENSG00000120738|ENSG00000138696|ENSG00000157110|ENSG00000159840|ENSG00000170345|ENSG00000183691	176	0.0486297

## Sheet: Lower in B1 than B2
	Table S1. GO terms of genes dynamically changed along hematopoietic lineage differentiation.
	Branch 1 vs Branch 2: lower expressed in Branch 1
	No.	GO ID	GO term	Count Interesting	Interesting Gene List	Count All	P value
	1	GO:0006259	DNA metabolic process	65	ENSG00000071794|ENSG00000072274|ENSG00000073111|ENSG00000076003|ENSG00000076248|ENSG00000077152|ENSG00000080345|ENSG00000091651|ENSG00000092201|ENSG00000092853|ENSG00000094804|ENSG00000095002|ENSG00000100142|ENSG00000100297|ENSG00000100387|ENSG00000100479|ENSG00000101773|ENSG00000104738|ENSG00000104889|ENSG00000105258|ENSG00000106399|ENSG00000106462|ENSG00000110958|ENSG00000111247|ENSG00000112118…	811	2.5186e-14
	2	GO:1903047	mitotic cell cycle process	63	ENSG00000005249|ENSG00000041357|ENSG00000058804|ENSG00000066279|ENSG00000073111|ENSG00000076003|ENSG00000088325|ENSG00000088986|ENSG00000089685|ENSG00000091651|ENSG00000092853|ENSG00000093000|ENSG00000094804|ENSG00000095002|ENSG00000099901|ENSG00000100225|ENSG00000100297|ENSG00000100387|ENSG00000100479|ENSG00000100749|ENSG00000101773|ENSG00000104738|ENSG00000106399|ENSG00000106462|ENSG00000112118…	811	2.88892e-13
	3	GO:0022402	cell cycle process	74	ENSG00000005249|ENSG00000041357|ENSG00000058804|ENSG00000066279|ENSG00000068489|ENSG00000073111|ENSG00000076003|ENSG00000082146|ENSG00000088325|ENSG00000088986|ENSG00000089685|ENSG00000091651|ENSG00000092853|ENSG00000093000|ENSG00000094804|ENSG00000095002|ENSG00000099901|ENSG00000100225|ENSG00000100297|ENSG00000100387|ENSG00000100479|ENSG00000100614|ENSG00000100749|ENSG00000101773|ENSG00000104738…	1101	2.44718e-12
	4	GO:0006260	DNA replication	32	ENSG00000073111|ENSG00000076003|ENSG00000091651|ENSG00000092201|ENSG00000092853|ENSG00000094804|ENSG00000100297|ENSG00000100479|ENSG00000101773|ENSG00000104738|ENSG00000104889|ENSG00000106399|ENSG00000112118|ENSG00000112312|ENSG00000116161|ENSG00000123374|ENSG00000128951|ENSG00000131153|ENSG00000132646|ENSG00000132780|ENSG00000137309|ENSG00000143476|ENSG00000146263|ENSG00000148229|ENSG00000162521…	256	2.45311e-12
	5	GO:0000278	mitotic cell cycle	64	ENSG00000005249|ENSG00000041357|ENSG00000058804|ENSG00000066279|ENSG00000073111|ENSG00000076003|ENSG00000088325|ENSG00000088986|ENSG00000089685|ENSG00000091651|ENSG00000092853|ENSG00000093000|ENSG00000094804|ENSG00000095002|ENSG00000099901|ENSG00000100225|ENSG00000100297|ENSG00000100387|ENSG00000100479|ENSG00000100749|ENSG00000101773|ENSG00000104738|ENSG00000106399|ENSG00000106462|ENSG00000112118…	875	2.75745e-12
	6	GO:0044770	cell cycle phase transition	44	ENSG00000005249|ENSG00000041357|ENSG00000073111|ENSG00000076003|ENSG00000088325|ENSG00000088986|ENSG00000091651|ENSG00000092853|ENSG00000094804|ENSG00000099901|ENSG00000100225|ENSG00000100297|ENSG00000100387|ENSG00000100479|ENSG00000101773|ENSG00000104738|ENSG00000106399|ENSG00000106462|ENSG00000112118|ENSG00000117724|ENSG00000123374|ENSG00000123975|ENSG00000126067|ENSG00000132646|ENSG00000134057…	496	2.62782e-11
	7	GO:0044772	mitotic cell cycle phase transition	43	ENSG00000005249|ENSG00000041357|ENSG00000073111|ENSG00000076003|ENSG00000088325|ENSG00000088986|ENSG00000091651|ENSG00000092853|ENSG00000094804|ENSG00000099901|ENSG00000100225|ENSG00000100297|ENSG00000100387|ENSG00000100479|ENSG00000101773|ENSG00000104738|ENSG00000106399|ENSG00000106462|ENSG00000112118|ENSG00000117724|ENSG00000123374|ENSG00000123975|ENSG00000126067|ENSG00000132646|ENSG00000134057…	477	2.69047e-11
	8	GO:0007049	cell cycle	83	ENSG00000005249|ENSG00000041357|ENSG00000058804|ENSG00000065135|ENSG00000066279|ENSG00000068489|ENSG00000073111|ENSG00000076003|ENSG00000080345|ENSG00000082146|ENSG00000088325|ENSG00000088986|ENSG00000089685|ENSG00000091651|ENSG00000092853|ENSG00000093000|ENSG00000094804|ENSG00000095002|ENSG00000099901|ENSG00000100225|ENSG00000100297|ENSG00000100387|ENSG00000100479|ENSG00000100614|ENSG00000100632…	1413	9.77311e-11
	9	GO:0006261	DNA-dependent DNA replication	21	ENSG00000073111|ENSG00000076003|ENSG00000091651|ENSG00000094804|ENSG00000100297|ENSG00000100479|ENSG00000104738|ENSG00000112118|ENSG00000112312|ENSG00000123374|ENSG00000131153|ENSG00000132646|ENSG00000137309|ENSG00000146263|ENSG00000148229|ENSG00000163950|ENSG00000165392|ENSG00000167513|ENSG00000168496|ENSG00000183684|ENSG00000198604	128	1.03193e-10
	10	GO:0006270	DNA replication initiation	12	ENSG00000073111|ENSG00000076003|ENSG00000091651|ENSG00000094804|ENSG00000100297|ENSG00000100479|ENSG00000104738|ENSG00000112118|ENSG00000123374|ENSG00000131153|ENSG00000148229|ENSG00000167513	36	1.99311e-10
	11	GO:0051276	chromosome organization	62	ENSG00000058804|ENSG00000071794|ENSG00000073111|ENSG00000076003|ENSG00000080345|ENSG00000089685|ENSG00000092201|ENSG00000094804|ENSG00000095002|ENSG00000096063|ENSG00000100297|ENSG00000100387|ENSG00000100479|ENSG00000100749|ENSG00000102145|ENSG00000104738|ENSG00000106399|ENSG00000106462|ENSG00000110958|ENSG00000112118|ENSG00000117724|ENSG00000118513|ENSG00000121579|ENSG00000122952|ENSG00000123219…	966	1.47648e-09
	12	GO:0044763	single-organism cellular process	246	ENSG00000005022|ENSG00000005249|ENSG00000005961|ENSG00000006625|ENSG00000011304|ENSG00000029534|ENSG00000041357|ENSG00000042753|ENSG00000048544|ENSG00000055044|ENSG00000055118|ENSG00000058804|ENSG00000065135|ENSG00000065978|ENSG00000066279|ENSG00000066926|ENSG00000068489|ENSG00000070785|ENSG00000071575|ENSG00000072274|ENSG00000073111|ENSG00000074071|ENSG00000076003|ENSG00000076043|ENSG00000076248…	6817	2.06948e-09
	13	GO:0071103	DNA conformation change	25	ENSG00000073111|ENSG00000076003|ENSG00000096063|ENSG00000100297|ENSG00000100387|ENSG00000104738|ENSG00000112118|ENSG00000123219|ENSG00000127483|ENSG00000129534|ENSG00000131153|ENSG00000131747|ENSG00000132780|ENSG00000134057|ENSG00000135829|ENSG00000136824|ENSG00000137309|ENSG00000137804|ENSG00000145907|ENSG00000151725|ENSG00000153044|ENSG00000162521|ENSG00000164104|ENSG00000165392|ENSG00000205531	214	2.87771e-09
	14	GO:0034641	cellular nitrogen compound metabolic process	191	ENSG00000006625|ENSG00000011304|ENSG00000041357|ENSG00000048544|ENSG00000051596|ENSG00000055044|ENSG00000058804|ENSG00000065135|ENSG00000065978|ENSG00000066926|ENSG00000070785|ENSG00000071794|ENSG00000071894|ENSG00000072274|ENSG00000073111|ENSG00000074071|ENSG00000076003|ENSG00000076043|ENSG00000076248|ENSG00000077152|ENSG00000080345|ENSG00000085231|ENSG00000088247|ENSG00000088986|ENSG00000089685…	4822	3.36475e-09
	15	GO:0000082	G1/S transition of mitotic cell cycle	24	ENSG00000073111|ENSG00000076003|ENSG00000091651|ENSG00000094804|ENSG00000099901|ENSG00000100225|ENSG00000100297|ENSG00000100479|ENSG00000101773|ENSG00000104738|ENSG00000106399|ENSG00000106462|ENSG00000112118|ENSG00000123374|ENSG00000132646|ENSG00000134057|ENSG00000136997|ENSG00000148229|ENSG00000150093|ENSG00000166483|ENSG00000167513|ENSG00000172716|ENSG00000187840|ENSG00000228716	214	1.36097e-08
	16	GO:0006807	nitrogen compound metabolic process	197	ENSG00000006625|ENSG00000011304|ENSG00000041357|ENSG00000048544|ENSG00000051596|ENSG00000055044|ENSG00000058804|ENSG00000065135|ENSG00000065978|ENSG00000066926|ENSG00000070785|ENSG00000071794|ENSG00000071894|ENSG00000072274|ENSG00000073111|ENSG00000074071|ENSG00000076003|ENSG00000076043|ENSG00000076248|ENSG00000077152|ENSG00000080345|ENSG00000085231|ENSG00000088247|ENSG00000088986|ENSG00000089685…	5109	1.57793e-08
	17	GO:0044843	cell cycle G1/S phase transition	24	ENSG00000073111|ENSG00000076003|ENSG00000091651|ENSG00000094804|ENSG00000099901|ENSG00000100225|ENSG00000100297|ENSG00000100479|ENSG00000101773|ENSG00000104738|ENSG00000106399|ENSG00000106462|ENSG00000112118|ENSG00000123374|ENSG00000132646|ENSG00000134057|ENSG00000136997|ENSG00000148229|ENSG00000150093|ENSG00000166483|ENSG00000167513|ENSG00000172716|ENSG00000187840|ENSG00000228716	223	3.05186e-08
	18	GO:1901564	organonitrogen compound metabolic process	84	ENSG00000006625|ENSG00000011304|ENSG00000041357|ENSG00000048544|ENSG00000065135|ENSG00000066926|ENSG00000070785|ENSG00000074071|ENSG00000076248|ENSG00000088247|ENSG00000090013|ENSG00000095002|ENSG00000100632|ENSG00000100714|ENSG00000102172|ENSG00000102317|ENSG00000103202|ENSG00000104904|ENSG00000105220|ENSG00000107581|ENSG00000108439|ENSG00000109919|ENSG00000110955|ENSG00000111639|ENSG00000111684…	1669	1.27008e-07
	19	GO:0009117	nucleotide metabolic process	35	ENSG00000065135|ENSG00000076043|ENSG00000076248|ENSG00000085231|ENSG00000095002|ENSG00000100632|ENSG00000100714|ENSG00000103202|ENSG00000105220|ENSG00000109919|ENSG00000110955|ENSG00000128050|ENSG00000128951|ENSG00000129071|ENSG00000130770|ENSG00000134057|ENSG00000137288|ENSG00000138363|ENSG00000143158|ENSG00000147123|ENSG00000147684|ENSG00000151366|ENSG00000152620|ENSG00000154723|ENSG00000163655…	471	2.96092e-07
	20	GO:0006753	nucleoside phosphate metabolic process	35	ENSG00000065135|ENSG00000076043|ENSG00000076248|ENSG00000085231|ENSG00000095002|ENSG00000100632|ENSG00000100714|ENSG00000103202|ENSG00000105220|ENSG00000109919|ENSG00000110955|ENSG00000128050|ENSG00000128951|ENSG00000129071|ENSG00000130770|ENSG00000134057|ENSG00000137288|ENSG00000138363|ENSG00000143158|ENSG00000147123|ENSG00000147684|ENSG00000151366|ENSG00000152620|ENSG00000154723|ENSG00000163655…	473	3.27718e-07
	21	GO:0042440	pigment metabolic process	10	ENSG00000066926|ENSG00000090013|ENSG00000100714|ENSG00000111843|ENSG00000126088|ENSG00000128050|ENSG00000130770|ENSG00000163655|ENSG00000165704|ENSG00000256269	44	3.87703e-07
	22	GO:0009123	nucleoside monophosphate metabolic process	24	ENSG00000085231|ENSG00000095002|ENSG00000105220|ENSG00000109919|ENSG00000110955|ENSG00000128050|ENSG00000128951|ENSG00000130770|ENSG00000134057|ENSG00000137288|ENSG00000138363|ENSG00000147123|ENSG00000147684|ENSG00000151366|ENSG00000154723|ENSG00000163655|ENSG00000164405|ENSG00000165264|ENSG00000165704|ENSG00000167900|ENSG00000169021|ENSG00000178741|ENSG00000184752|ENSG00000241468	256	4.16136e-07
	23	GO:0033554	cellular response to stress	76	ENSG00000041357|ENSG00000058804|ENSG00000070785|ENSG00000071794|ENSG00000076248|ENSG00000077152|ENSG00000080345|ENSG00000091164|ENSG00000092201|ENSG00000092470|ENSG00000092853|ENSG00000093000|ENSG00000095002|ENSG00000100142|ENSG00000100225|ENSG00000100387|ENSG00000100479|ENSG00000101773|ENSG00000104267|ENSG00000104889|ENSG00000105258|ENSG00000106153|ENSG00000106399|ENSG00000106462|ENSG00000109919…	1496	4.36214e-07
	24	GO:0055086	nucleobase-containing small molecule metabolic process	36	ENSG00000065135|ENSG00000076043|ENSG00000076248|ENSG00000085231|ENSG00000095002|ENSG00000100632|ENSG00000100714|ENSG00000103202|ENSG00000105220|ENSG00000109919|ENSG00000110955|ENSG00000128050|ENSG00000128951|ENSG00000129071|ENSG00000130770|ENSG00000134057|ENSG00000137288|ENSG00000138363|ENSG00000143158|ENSG00000147123|ENSG00000147684|ENSG00000151366|ENSG00000152620|ENSG00000154723|ENSG00000163655…	514	8.29676e-07
	25	GO:0046148	pigment biosynthetic process	9	ENSG00000066926|ENSG00000100714|ENSG00000111843|ENSG00000126088|ENSG00000128050|ENSG00000130770|ENSG00000163655|ENSG00000165704|ENSG00000256269	39	1.30627e-06
	26	GO:0051054	positive regulation of DNA metabolic process	18	ENSG00000072274|ENSG00000076248|ENSG00000080345|ENSG00000095002|ENSG00000110958|ENSG00000116161|ENSG00000123374|ENSG00000130726|ENSG00000130816|ENSG00000130826|ENSG00000131747|ENSG00000132646|ENSG00000136997|ENSG00000165392|ENSG00000167513|ENSG00000169139|ENSG00000176208|ENSG00000181625	165	1.39385e-06
	27	GO:0006323	DNA packaging	16	ENSG00000073111|ENSG00000096063|ENSG00000123219|ENSG00000127483|ENSG00000129534|ENSG00000131747|ENSG00000132780|ENSG00000134057|ENSG00000136824|ENSG00000137309|ENSG00000137804|ENSG00000151725|ENSG00000153044|ENSG00000162521|ENSG00000164104|ENSG00000205531	135	1.80808e-06
	28	GO:0022411	cellular component disassembly	31	ENSG00000048544|ENSG00000058804|ENSG00000074071|ENSG00000085733|ENSG00000092201|ENSG00000093000|ENSG00000100225|ENSG00000100749|ENSG00000102265|ENSG00000111639|ENSG00000112110|ENSG00000117632|ENSG00000130770|ENSG00000131747|ENSG00000132507|ENSG00000134057|ENSG00000136997|ENSG00000137309|ENSG00000144848|ENSG00000157456|ENSG00000163554|ENSG00000164104|ENSG00000164305|ENSG00000172172|ENSG00000172590…	422	1.88598e-06
	29	GO:0032392	DNA geometric change	12	ENSG00000073111|ENSG00000076003|ENSG00000100297|ENSG00000100387|ENSG00000104738|ENSG00000112118|ENSG00000131153|ENSG00000135829|ENSG00000137309|ENSG00000145907|ENSG00000164104|ENSG00000165392	79	2.65621e-06
	30	GO:0006403	RNA localization	20	ENSG00000051596|ENSG00000055044|ENSG00000058804|ENSG00000071894|ENSG00000088247|ENSG00000093000|ENSG00000099901|ENSG00000112110|ENSG00000119203|ENSG00000123136|ENSG00000128311|ENSG00000130826|ENSG00000132341|ENSG00000132507|ENSG00000163634|ENSG00000163950|ENSG00000183684|ENSG00000185650|ENSG00000213024|ENSG00000253626	208	2.6632e-06
	31	GO:0050657	nucleic acid transport	18	ENSG00000051596|ENSG00000058804|ENSG00000071894|ENSG00000088247|ENSG00000093000|ENSG00000099901|ENSG00000112110|ENSG00000119203|ENSG00000123136|ENSG00000128311|ENSG00000132341|ENSG00000132507|ENSG00000163634|ENSG00000163950|ENSG00000183684|ENSG00000185650|ENSG00000213024|ENSG00000253626	176	3.54767e-06
	32	GO:0050658	RNA transport	18	ENSG00000051596|ENSG00000058804|ENSG00000071894|ENSG00000088247|ENSG00000093000|ENSG00000099901|ENSG00000112110|ENSG00000119203|ENSG00000123136|ENSG00000128311|ENSG00000132341|ENSG00000132507|ENSG00000163634|ENSG00000163950|ENSG00000183684|ENSG00000185650|ENSG00000213024|ENSG00000253626	176	3.54767e-06
	33	GO:0016043	cellular component organization	165	ENSG00000005022|ENSG00000005249|ENSG00000005961|ENSG00000006625|ENSG00000029534|ENSG00000042753|ENSG00000048544|ENSG00000058804|ENSG00000065135|ENSG00000066279|ENSG00000071794|ENSG00000072274|ENSG00000073111|ENSG00000074071|ENSG00000076003|ENSG00000080345|ENSG00000082146|ENSG00000085733|ENSG00000086598|ENSG00000088325|ENSG00000088986|ENSG00000089006|ENSG00000089685|ENSG00000092201|ENSG00000093000…	4335	4.19762e-06
	34	GO:0046483	heterocycle metabolic process	168	ENSG00000011304|ENSG00000041357|ENSG00000051596|ENSG00000055044|ENSG00000058804|ENSG00000065135|ENSG00000065978|ENSG00000066926|ENSG00000071794|ENSG00000071894|ENSG00000072274|ENSG00000073111|ENSG00000076003|ENSG00000076043|ENSG00000076248|ENSG00000077152|ENSG00000080345|ENSG00000085231|ENSG00000088247|ENSG00000088986|ENSG00000089685|ENSG00000090013|ENSG00000091127|ENSG00000091651|ENSG00000092201…	4436	4.23374e-06
	35	GO:0032508	DNA duplex unwinding	11	ENSG00000073111|ENSG00000076003|ENSG00000100297|ENSG00000100387|ENSG00000104738|ENSG00000112118|ENSG00000131153|ENSG00000135829|ENSG00000137309|ENSG00000145907|ENSG00000165392	69	4.28672e-06
	36	GO:0009126	purine nucleoside monophosphate metabolic process	21	ENSG00000095002|ENSG00000105220|ENSG00000109919|ENSG00000110955|ENSG00000128050|ENSG00000130770|ENSG00000134057|ENSG00000137288|ENSG00000138363|ENSG00000147123|ENSG00000147684|ENSG00000151366|ENSG00000154723|ENSG00000163655|ENSG00000164405|ENSG00000165264|ENSG00000165704|ENSG00000169021|ENSG00000178741|ENSG00000184752|ENSG00000241468	234	4.50493e-06
	37	GO:0009167	purine ribonucleoside monophosphate metabolic process	21	ENSG00000095002|ENSG00000105220|ENSG00000109919|ENSG00000110955|ENSG00000128050|ENSG00000130770|ENSG00000134057|ENSG00000137288|ENSG00000138363|ENSG00000147123|ENSG00000147684|ENSG00000151366|ENSG00000154723|ENSG00000163655|ENSG00000164405|ENSG00000165264|ENSG00000165704|ENSG00000169021|ENSG00000178741|ENSG00000184752|ENSG00000241468	234	4.50493e-06
	38	GO:0051236	establishment of RNA localization	18	ENSG00000051596|ENSG00000058804|ENSG00000071894|ENSG00000088247|ENSG00000093000|ENSG00000099901|ENSG00000112110|ENSG00000119203|ENSG00000123136|ENSG00000128311|ENSG00000132341|ENSG00000132507|ENSG00000163634|ENSG00000163950|ENSG00000183684|ENSG00000185650|ENSG00000213024|ENSG00000253626	179	4.51375e-06
	39	GO:1901566	organonitrogen compound biosynthetic process	57	ENSG00000006625|ENSG00000011304|ENSG00000048544|ENSG00000065135|ENSG00000066926|ENSG00000070785|ENSG00000074071|ENSG00000088247|ENSG00000100632|ENSG00000100714|ENSG00000102172|ENSG00000102317|ENSG00000103202|ENSG00000104904|ENSG00000107581|ENSG00000108439|ENSG00000110955|ENSG00000111639|ENSG00000111843|ENSG00000112110|ENSG00000112339|ENSG00000115758|ENSG00000124802|ENSG00000126088|ENSG00000126821…	1074	4.65341e-06
	40	GO:0009205	purine ribonucleoside triphosphate metabolic process	20	ENSG00000065135|ENSG00000095002|ENSG00000103202|ENSG00000105220|ENSG00000109919|ENSG00000110955|ENSG00000130770|ENSG00000134057|ENSG00000137288|ENSG00000147123|ENSG00000147684|ENSG00000151366|ENSG00000154723|ENSG00000164405|ENSG00000165264|ENSG00000169021|ENSG00000178741|ENSG00000184752|ENSG00000239672|ENSG00000241468	218	5.47181e-06
	41	GO:0051052	regulation of DNA metabolic process	24	ENSG00000072274|ENSG00000076248|ENSG00000080345|ENSG00000094804|ENSG00000095002|ENSG00000110958|ENSG00000111247|ENSG00000112312|ENSG00000116161|ENSG00000123374|ENSG00000130726|ENSG00000130816|ENSG00000130826|ENSG00000131747|ENSG00000132646|ENSG00000135372|ENSG00000136997|ENSG00000162607|ENSG00000165392|ENSG00000167513|ENSG00000169139|ENSG00000176208|ENSG00000181625|ENSG00000183684	296	5.51027e-06
	42	GO:0006281	DNA repair	32	ENSG00000071794|ENSG00000076248|ENSG00000077152|ENSG00000080345|ENSG00000092201|ENSG00000092853|ENSG00000095002|ENSG00000100142|ENSG00000100387|ENSG00000100479|ENSG00000101773|ENSG00000104889|ENSG00000105258|ENSG00000106399|ENSG00000111247|ENSG00000123374|ENSG00000129071|ENSG00000130726|ENSG00000131153|ENSG00000132646|ENSG00000137309|ENSG00000141030|ENSG00000143476|ENSG00000146263|ENSG00000162607…	467	5.59764e-06
	43	GO:0051301	cell division	32	ENSG00000065135|ENSG00000065978|ENSG00000066279|ENSG00000088325|ENSG00000089685|ENSG00000091651|ENSG00000094804|ENSG00000100749|ENSG00000101773|ENSG00000115091|ENSG00000117632|ENSG00000117724|ENSG00000122952|ENSG00000123374|ENSG00000123975|ENSG00000129534|ENSG00000131747|ENSG00000132341|ENSG00000134057|ENSG00000136824|ENSG00000136997|ENSG00000137804|ENSG00000147874|ENSG00000152240|ENSG00000157456…	469	6.11753e-06
	44	GO:0009141	nucleoside triphosphate metabolic process	21	ENSG00000065135|ENSG00000095002|ENSG00000103202|ENSG00000105220|ENSG00000109919|ENSG00000110955|ENSG00000128951|ENSG00000130770|ENSG00000134057|ENSG00000137288|ENSG00000147123|ENSG00000147684|ENSG00000151366|ENSG00000154723|ENSG00000164405|ENSG00000165264|ENSG00000169021|ENSG00000178741|ENSG00000184752|ENSG00000239672|ENSG00000241468	241	7.1504e-06
	45	GO:0048872	homeostasis of number of cells	18	ENSG00000091483|ENSG00000100714|ENSG00000102145|ENSG00000105220|ENSG00000105610|ENSG00000106462|ENSG00000109919|ENSG00000112077|ENSG00000130770|ENSG00000138449|ENSG00000157456|ENSG00000163554|ENSG00000164104|ENSG00000164305|ENSG00000169877|ENSG00000184371|ENSG00000185650|ENSG00000198728	185	7.1868e-06
	46	GO:0015931	nucleobase-containing compound transport	19	ENSG00000005022|ENSG00000051596|ENSG00000058804|ENSG00000071894|ENSG00000088247|ENSG00000093000|ENSG00000099901|ENSG00000112110|ENSG00000119203|ENSG00000123136|ENSG00000128311|ENSG00000132341|ENSG00000132507|ENSG00000163634|ENSG00000163950|ENSG00000183684|ENSG00000185650|ENSG00000213024|ENSG00000253626	204	7.57379e-06
	47	GO:0010035	response to inorganic substance	26	ENSG00000066926|ENSG00000104267|ENSG00000105220|ENSG00000106327|ENSG00000106462|ENSG00000112514|ENSG00000116161|ENSG00000118513|ENSG00000123374|ENSG00000125148|ENSG00000132646|ENSG00000134001|ENSG00000134057|ENSG00000135218|ENSG00000138363|ENSG00000138449|ENSG00000140575|ENSG00000164305|ENSG00000165672|ENSG00000167815|ENSG00000172757|ENSG00000173848|ENSG00000187193|ENSG00000196591|ENSG00000228716…	344	7.98426e-06
	48	GO:0009199	ribonucleoside triphosphate metabolic process	20	ENSG00000065135|ENSG00000095002|ENSG00000103202|ENSG00000105220|ENSG00000109919|ENSG00000110955|ENSG00000130770|ENSG00000134057|ENSG00000137288|ENSG00000147123|ENSG00000147684|ENSG00000151366|ENSG00000154723|ENSG00000164405|ENSG00000165264|ENSG00000169021|ENSG00000178741|ENSG00000184752|ENSG00000239672|ENSG00000241468	224	8.24196e-06
	49	GO:0044237	cellular metabolic process	248	ENSG00000005249|ENSG00000006625|ENSG00000011304|ENSG00000041357|ENSG00000048544|ENSG00000051596|ENSG00000055044|ENSG00000055118|ENSG00000058804|ENSG00000065135|ENSG00000065978|ENSG00000066926|ENSG00000070785|ENSG00000071575|ENSG00000071794|ENSG00000071894|ENSG00000072274|ENSG00000073111|ENSG00000074071|ENSG00000076003|ENSG00000076043|ENSG00000076248|ENSG00000077152|ENSG00000080345|ENSG00000082146…	7358	8.29594e-06
	50	GO:0006996	organelle organization	120	ENSG00000005022|ENSG00000005249|ENSG00000006625|ENSG00000029534|ENSG00000058804|ENSG00000065135|ENSG00000066279|ENSG00000071794|ENSG00000073111|ENSG00000076003|ENSG00000080345|ENSG00000085733|ENSG00000086598|ENSG00000088325|ENSG00000088986|ENSG00000089006|ENSG00000089685|ENSG00000092201|ENSG00000093000|ENSG00000094804|ENSG00000095002|ENSG00000096063|ENSG00000099901|ENSG00000100216|ENSG00000100225…	2926	8.59382e-06
	51	GO:0009144	purine nucleoside triphosphate metabolic process	20	ENSG00000065135|ENSG00000095002|ENSG00000103202|ENSG00000105220|ENSG00000109919|ENSG00000110955|ENSG00000130770|ENSG00000134057|ENSG00000137288|ENSG00000147123|ENSG00000147684|ENSG00000151366|ENSG00000154723|ENSG00000164405|ENSG00000165264|ENSG00000169021|ENSG00000178741|ENSG00000184752|ENSG00000239672|ENSG00000241468	225	8.81066e-06
	52	GO:0009161	ribonucleoside monophosphate metabolic process	21	ENSG00000095002|ENSG00000105220|ENSG00000109919|ENSG00000110955|ENSG00000128050|ENSG00000130770|ENSG00000134057|ENSG00000137288|ENSG00000138363|ENSG00000147123|ENSG00000147684|ENSG00000151366|ENSG00000154723|ENSG00000163655|ENSG00000164405|ENSG00000165264|ENSG00000165704|ENSG00000169021|ENSG00000178741|ENSG00000184752|ENSG00000241468	245	9.22961e-06
	53	GO:0007346	regulation of mitotic cell cycle	30	ENSG00000041357|ENSG00000088325|ENSG00000089685|ENSG00000092853|ENSG00000094804|ENSG00000095002|ENSG00000099901|ENSG00000100225|ENSG00000100387|ENSG00000106399|ENSG00000106462|ENSG00000117724|ENSG00000122952|ENSG00000123374|ENSG00000123975|ENSG00000126067|ENSG00000131747|ENSG00000132646|ENSG00000134057|ENSG00000137804|ENSG00000143106|ENSG00000148773|ENSG00000164109|ENSG00000167513|ENSG00000172716…	434	9.40912e-06
	54	GO:0006725	cellular aromatic compound metabolic process	167	ENSG00000011304|ENSG00000041357|ENSG00000051596|ENSG00000055044|ENSG00000058804|ENSG00000065135|ENSG00000065978|ENSG00000066926|ENSG00000071794|ENSG00000071894|ENSG00000072274|ENSG00000073111|ENSG00000076003|ENSG00000076043|ENSG00000076248|ENSG00000077152|ENSG00000080345|ENSG00000085231|ENSG00000088247|ENSG00000088986|ENSG00000089685|ENSG00000090013|ENSG00000091127|ENSG00000091651|ENSG00000092201…	4455	9.66571e-06
	55	GO:0071840	cellular component organization or biogenesis	169	ENSG00000005022|ENSG00000005249|ENSG00000005961|ENSG00000006625|ENSG00000029534|ENSG00000042753|ENSG00000048162|ENSG00000048544|ENSG00000055044|ENSG00000058804|ENSG00000065135|ENSG00000066279|ENSG00000071794|ENSG00000072274|ENSG00000073111|ENSG00000074071|ENSG00000076003|ENSG00000080345|ENSG00000082146|ENSG00000085733|ENSG00000086598|ENSG00000088325|ENSG00000088986|ENSG00000089006|ENSG00000089685…	4528	1.05454e-05
	56	GO:0051726	regulation of cell cycle	46	ENSG00000041357|ENSG00000066279|ENSG00000068489|ENSG00000082146|ENSG00000088325|ENSG00000089685|ENSG00000092853|ENSG00000094804|ENSG00000095002|ENSG00000099901|ENSG00000100225|ENSG00000100387|ENSG00000100614|ENSG00000101773|ENSG00000106399|ENSG00000106462|ENSG00000112312|ENSG00000115241|ENSG00000117724|ENSG00000122952|ENSG00000123374|ENSG00000123975|ENSG00000126067|ENSG00000131747|ENSG00000132646…	820	1.10746e-05
	57	GO:0006974	cellular response to DNA damage stimulus	41	ENSG00000071794|ENSG00000076248|ENSG00000077152|ENSG00000080345|ENSG00000092201|ENSG00000092470|ENSG00000092853|ENSG00000095002|ENSG00000100142|ENSG00000100387|ENSG00000100479|ENSG00000101773|ENSG00000104889|ENSG00000105258|ENSG00000106399|ENSG00000109919|ENSG00000111247|ENSG00000123136|ENSG00000123374|ENSG00000124802|ENSG00000129071|ENSG00000130726|ENSG00000131153|ENSG00000131747|ENSG00000132646…	699	1.23839e-05
	58	GO:1901360	organic cyclic compound metabolic process	170	ENSG00000011304|ENSG00000041357|ENSG00000051596|ENSG00000055044|ENSG00000058804|ENSG00000065135|ENSG00000065978|ENSG00000066926|ENSG00000071794|ENSG00000071894|ENSG00000072274|ENSG00000073111|ENSG00000076003|ENSG00000076043|ENSG00000076248|ENSG00000077152|ENSG00000080345|ENSG00000085231|ENSG00000088247|ENSG00000088986|ENSG00000089685|ENSG00000090013|ENSG00000091127|ENSG00000091651|ENSG00000092201…	4573	1.25117e-05
	59	GO:0000280	nuclear division	32	ENSG00000058804|ENSG00000066279|ENSG00000088325|ENSG00000089685|ENSG00000094804|ENSG00000099901|ENSG00000100749|ENSG00000101773|ENSG00000115091|ENSG00000117632|ENSG00000117724|ENSG00000121579|ENSG00000122952|ENSG00000123374|ENSG00000123975|ENSG00000129534|ENSG00000131747|ENSG00000132341|ENSG00000134057|ENSG00000136824|ENSG00000137804|ENSG00000147874|ENSG00000148773|ENSG00000152240|ENSG00000157456…	488	1.37961e-05
	60	GO:0006778	porphyrin-containing compound metabolic process	7	ENSG00000066926|ENSG00000090013|ENSG00000111843|ENSG00000126088|ENSG00000130770|ENSG00000163554|ENSG00000256269	29	1.48282e-05
	61	GO:0006119	oxidative phosphorylation	12	ENSG00000095002|ENSG00000109919|ENSG00000134057|ENSG00000137288|ENSG00000147123|ENSG00000147684|ENSG00000151366|ENSG00000164405|ENSG00000165264|ENSG00000169021|ENSG00000178741|ENSG00000184752	95	1.87026e-05
	62	GO:0007067	mitotic nuclear division	28	ENSG00000066279|ENSG00000088325|ENSG00000089685|ENSG00000094804|ENSG00000099901|ENSG00000100749|ENSG00000101773|ENSG00000117632|ENSG00000117724|ENSG00000121579|ENSG00000122952|ENSG00000123374|ENSG00000129534|ENSG00000132341|ENSG00000134057|ENSG00000136824|ENSG00000137804|ENSG00000147874|ENSG00000148773|ENSG00000152240|ENSG00000157456|ENSG00000161888|ENSG00000163808|ENSG00000164109|ENSG00000166197…	405	1.88628e-05
	63	GO:0048285	organelle fission	33	ENSG00000058804|ENSG00000066279|ENSG00000088325|ENSG00000089685|ENSG00000094804|ENSG00000099901|ENSG00000100749|ENSG00000101773|ENSG00000109919|ENSG00000115091|ENSG00000117632|ENSG00000117724|ENSG00000121579|ENSG00000122952|ENSG00000123374|ENSG00000123975|ENSG00000129534|ENSG00000131747|ENSG00000132341|ENSG00000134057|ENSG00000136824|ENSG00000137804|ENSG00000147874|ENSG00000148773|ENSG00000152240…	525	2.39294e-05
	64	GO:0006369	termination of RNA polymerase II transcription	10	ENSG00000051596|ENSG00000071894|ENSG00000100028|ENSG00000119203|ENSG00000123136|ENSG00000125835|ENSG00000143977|ENSG00000163634|ENSG00000163950|ENSG00000183684	68	2.44767e-05
	65	GO:0071824	protein-DNA complex subunit organization	18	ENSG00000073111|ENSG00000092201|ENSG00000100387|ENSG00000106399|ENSG00000112312|ENSG00000117724|ENSG00000123219|ENSG00000127483|ENSG00000129534|ENSG00000132780|ENSG00000136997|ENSG00000137309|ENSG00000151725|ENSG00000153044|ENSG00000162521|ENSG00000164104|ENSG00000167513|ENSG00000205531	203	2.57356e-05
	66	GO:0006796	phosphate-containing compound metabolic process	92	ENSG00000005249|ENSG00000041357|ENSG00000055118|ENSG00000065135|ENSG00000071575|ENSG00000076043|ENSG00000076248|ENSG00000082146|ENSG00000085231|ENSG00000088325|ENSG00000088986|ENSG00000089685|ENSG00000092853|ENSG00000094804|ENSG00000095002|ENSG00000096063|ENSG00000100225|ENSG00000100368|ENSG00000100387|ENSG00000100614|ENSG00000100632|ENSG00000100714|ENSG00000100749|ENSG00000102145|ENSG00000103202…	2146	3.23309e-05
	67	GO:0015669	gas transport	5	ENSG00000104267|ENSG00000112077|ENSG00000136997|ENSG00000223609|ENSG00000244734	14	3.25521e-05
	68	GO:0006793	phosphorus metabolic process	94	ENSG00000005249|ENSG00000041357|ENSG00000055118|ENSG00000065135|ENSG00000071575|ENSG00000076043|ENSG00000076248|ENSG00000082146|ENSG00000085231|ENSG00000088325|ENSG00000088986|ENSG00000089685|ENSG00000092853|ENSG00000094804|ENSG00000095002|ENSG00000096063|ENSG00000100225|ENSG00000100368|ENSG00000100387|ENSG00000100614|ENSG00000100632|ENSG00000100714|ENSG00000100749|ENSG00000102145|ENSG00000103202…	2214	3.75737e-05
	69	GO:0007059	chromosome segregation	22	ENSG00000005022|ENSG00000058804|ENSG00000089685|ENSG00000094804|ENSG00000096063|ENSG00000115091|ENSG00000117724|ENSG00000121579|ENSG00000122952|ENSG00000123219|ENSG00000131747|ENSG00000134057|ENSG00000136824|ENSG00000137804|ENSG00000148773|ENSG00000151725|ENSG00000153044|ENSG00000161888|ENSG00000164109|ENSG00000167513|ENSG00000168496|ENSG00000213024	292	4.24671e-05
	70	GO:0006163	purine nucleotide metabolic process	25	ENSG00000065135|ENSG00000095002|ENSG00000100714|ENSG00000103202|ENSG00000105220|ENSG00000109919|ENSG00000110955|ENSG00000128050|ENSG00000130770|ENSG00000134057|ENSG00000137288|ENSG00000138363|ENSG00000147123|ENSG00000147684|ENSG00000151366|ENSG00000154723|ENSG00000163655|ENSG00000164405|ENSG00000165264|ENSG00000165704|ENSG00000169021|ENSG00000178741|ENSG00000184752|ENSG00000239672|ENSG00000241468	357	4.33646e-05
	71	GO:0034614	cellular response to reactive oxygen species	13	ENSG00000106462|ENSG00000118513|ENSG00000123374|ENSG00000125995|ENSG00000132646|ENSG00000135218|ENSG00000140416|ENSG00000165672|ENSG00000167815|ENSG00000172757|ENSG00000173848|ENSG00000196591|ENSG00000228716	120	4.4523e-05
	72	GO:0006268	DNA unwinding involved in DNA replication	4	ENSG00000073111|ENSG00000076003|ENSG00000104738|ENSG00000137309	8	4.48462e-05
	73	GO:0006353	DNA-templated transcription, termination	12	ENSG00000051596|ENSG00000071894|ENSG00000100028|ENSG00000100142|ENSG00000119203|ENSG00000123136|ENSG00000125835|ENSG00000143977|ENSG00000163634|ENSG00000163950|ENSG00000177700|ENSG00000183684	104	4.68248e-05
	74	GO:0006779	porphyrin-containing compound biosynthetic process	6	ENSG00000066926|ENSG00000111843|ENSG00000126088|ENSG00000130770|ENSG00000163554|ENSG00000256269	24	4.99302e-05
	75	GO:0042168	heme metabolic process	6	ENSG00000066926|ENSG00000090013|ENSG00000111843|ENSG00000126088|ENSG00000130770|ENSG00000256269	24	4.99302e-05
	76	GO:0000302	response to reactive oxygen species	16	ENSG00000106462|ENSG00000118513|ENSG00000123374|ENSG00000125995|ENSG00000132646|ENSG00000135218|ENSG00000140416|ENSG00000164305|ENSG00000165672|ENSG00000167815|ENSG00000172757|ENSG00000173848|ENSG00000185624|ENSG00000196591|ENSG00000228716|ENSG00000244734	175	5.00185e-05
	77	GO:0051169	nuclear transport	26	ENSG00000051596|ENSG00000058804|ENSG00000071894|ENSG00000082146|ENSG00000093000|ENSG00000099901|ENSG00000100028|ENSG00000100614|ENSG00000119203|ENSG00000123136|ENSG00000125835|ENSG00000130726|ENSG00000132341|ENSG00000132507|ENSG00000135218|ENSG00000137309|ENSG00000143977|ENSG00000163634|ENSG00000163950|ENSG00000165392|ENSG00000167088|ENSG00000168734|ENSG00000172757|ENSG00000174891|ENSG00000183684…	385	5.61596e-05
	78	GO:0006139	nucleobase-containing compound metabolic process	160	ENSG00000011304|ENSG00000041357|ENSG00000051596|ENSG00000055044|ENSG00000058804|ENSG00000065135|ENSG00000065978|ENSG00000071794|ENSG00000071894|ENSG00000072274|ENSG00000073111|ENSG00000076003|ENSG00000076043|ENSG00000076248|ENSG00000077152|ENSG00000080345|ENSG00000085231|ENSG00000088247|ENSG00000088986|ENSG00000089685|ENSG00000091127|ENSG00000091651|ENSG00000092201|ENSG00000092853|ENSG00000093000…	4341	5.73259e-05
	79	GO:0051028	mRNA transport	14	ENSG00000051596|ENSG00000058804|ENSG00000071894|ENSG00000088247|ENSG00000093000|ENSG00000119203|ENSG00000123136|ENSG00000132507|ENSG00000163634|ENSG00000163950|ENSG00000183684|ENSG00000185650|ENSG00000213024|ENSG00000253626	141	6.02954e-05
	80	GO:0046034	ATP metabolic process	17	ENSG00000095002|ENSG00000105220|ENSG00000109919|ENSG00000110955|ENSG00000130770|ENSG00000134057|ENSG00000137288|ENSG00000147123|ENSG00000147684|ENSG00000151366|ENSG00000154723|ENSG00000164405|ENSG00000165264|ENSG00000169021|ENSG00000178741|ENSG00000184752|ENSG00000241468	197	6.08308e-05
	81	GO:0009150	purine ribonucleotide metabolic process	24	ENSG00000065135|ENSG00000095002|ENSG00000103202|ENSG00000105220|ENSG00000109919|ENSG00000110955|ENSG00000128050|ENSG00000130770|ENSG00000134057|ENSG00000137288|ENSG00000138363|ENSG00000147123|ENSG00000147684|ENSG00000151366|ENSG00000154723|ENSG00000163655|ENSG00000164405|ENSG00000165264|ENSG00000165704|ENSG00000169021|ENSG00000178741|ENSG00000184752|ENSG00000239672|ENSG00000241468	345	6.86365e-05
	82	GO:0009165	nucleotide biosynthetic process	17	ENSG00000065135|ENSG00000085231|ENSG00000100632|ENSG00000100714|ENSG00000103202|ENSG00000110955|ENSG00000128050|ENSG00000128951|ENSG00000138363|ENSG00000152620|ENSG00000154723|ENSG00000163655|ENSG00000165704|ENSG00000167900|ENSG00000228716|ENSG00000239672|ENSG00000241468	199	6.90373e-05
	83	GO:0034622	cellular macromolecular complex assembly	43	ENSG00000042753|ENSG00000058804|ENSG00000073111|ENSG00000085733|ENSG00000086598|ENSG00000096063|ENSG00000100028|ENSG00000100387|ENSG00000100614|ENSG00000106399|ENSG00000107581|ENSG00000110958|ENSG00000112312|ENSG00000115091|ENSG00000117632|ENSG00000117724|ENSG00000123219|ENSG00000124562|ENSG00000125835|ENSG00000127483|ENSG00000129534|ENSG00000132780|ENSG00000132963|ENSG00000135218|ENSG00000137288…	807	7.46425e-05
	84	GO:0022904	respiratory electron transport chain	11	ENSG00000109919|ENSG00000134057|ENSG00000147123|ENSG00000147684|ENSG00000151366|ENSG00000164182|ENSG00000164405|ENSG00000165264|ENSG00000169021|ENSG00000178741|ENSG00000184752	93	7.70364e-05
	85	GO:1901293	nucleoside phosphate biosynthetic process	17	ENSG00000065135|ENSG00000085231|ENSG00000100632|ENSG00000100714|ENSG00000103202|ENSG00000110955|ENSG00000128050|ENSG00000128951|ENSG00000138363|ENSG00000152620|ENSG00000154723|ENSG00000163655|ENSG00000165704|ENSG00000167900|ENSG00000228716|ENSG00000239672|ENSG00000241468	201	7.82051e-05
	86	GO:0006405	RNA export from nucleus	13	ENSG00000051596|ENSG00000058804|ENSG00000071894|ENSG00000093000|ENSG00000099901|ENSG00000119203|ENSG00000123136|ENSG00000132341|ENSG00000132507|ENSG00000163634|ENSG00000163950|ENSG00000183684|ENSG00000213024	127	8.05847e-05
	87	GO:0022900	electron transport chain	11	ENSG00000109919|ENSG00000134057|ENSG00000147123|ENSG00000147684|ENSG00000151366|ENSG00000164182|ENSG00000164405|ENSG00000165264|ENSG00000169021|ENSG00000178741|ENSG00000184752	94	8.50235e-05
	88	GO:0000819	sister chromatid segregation	17	ENSG00000089685|ENSG00000094804|ENSG00000117724|ENSG00000121579|ENSG00000122952|ENSG00000123219|ENSG00000131747|ENSG00000134057|ENSG00000136824|ENSG00000137804|ENSG00000151725|ENSG00000153044|ENSG00000161888|ENSG00000164109|ENSG00000167513|ENSG00000168496|ENSG00000213024	203	8.84291e-05
	89	GO:0019637	organophosphate metabolic process	43	ENSG00000065135|ENSG00000076043|ENSG00000076248|ENSG00000085231|ENSG00000095002|ENSG00000100632|ENSG00000100714|ENSG00000103202|ENSG00000105220|ENSG00000107789|ENSG00000108439|ENSG00000109919|ENSG00000110955|ENSG00000111684|ENSG00000126821|ENSG00000128050|ENSG00000128951|ENSG00000129071|ENSG00000130208|ENSG00000130770|ENSG00000134057|ENSG00000137288|ENSG00000138363|ENSG00000143158|ENSG00000147123…	814	9.0934e-05
	90	GO:0042775	mitochondrial ATP synthesis coupled electron transport	10	ENSG00000109919|ENSG00000134057|ENSG00000147123|ENSG00000147684|ENSG00000151366|ENSG00000164405|ENSG00000165264|ENSG00000169021|ENSG00000178741|ENSG00000184752	79	9.14322e-05
	91	GO:0006310	DNA recombination	18	ENSG00000072274|ENSG00000076248|ENSG00000095002|ENSG00000100479|ENSG00000101773|ENSG00000106399|ENSG00000111247|ENSG00000131153|ENSG00000131747|ENSG00000132646|ENSG00000146263|ENSG00000148229|ENSG00000164104|ENSG00000165392|ENSG00000168496|ENSG00000176208|ENSG00000181625|ENSG00000183684	224	9.3907e-05
	92	GO:0042773	ATP synthesis coupled electron transport	10	ENSG00000109919|ENSG00000134057|ENSG00000147123|ENSG00000147684|ENSG00000151366|ENSG00000164405|ENSG00000165264|ENSG00000169021|ENSG00000178741|ENSG00000184752	80	0.000101847
	93	GO:0033014	tetrapyrrole biosynthetic process	6	ENSG00000066926|ENSG00000111843|ENSG00000126088|ENSG00000130770|ENSG00000163554|ENSG00000256269	27	0.000102012
	94	GO:0042592	homeostatic process	51	ENSG00000005249|ENSG00000055118|ENSG00000072274|ENSG00000080345|ENSG00000091164|ENSG00000091483|ENSG00000100479|ENSG00000100714|ENSG00000102145|ENSG00000104267|ENSG00000105220|ENSG00000105610|ENSG00000106327|ENSG00000106399|ENSG00000106462|ENSG00000109919|ENSG00000110955|ENSG00000110958|ENSG00000112077|ENSG00000117632|ENSG00000125148|ENSG00000130770|ENSG00000130826|ENSG00000132646|ENSG00000133657…	1031	0.000103342
	95	GO:0044699	single-organism process	262	ENSG00000005022|ENSG00000005249|ENSG00000005961|ENSG00000006625|ENSG00000011304|ENSG00000029534|ENSG00000041357|ENSG00000042753|ENSG00000048544|ENSG00000055044|ENSG00000055118|ENSG00000058804|ENSG00000065135|ENSG00000065978|ENSG00000066279|ENSG00000066926|ENSG00000068489|ENSG00000070785|ENSG00000071575|ENSG00000072274|ENSG00000073111|ENSG00000074071|ENSG00000076003|ENSG00000076043|ENSG00000076248…	8077	0.000105721
	96	GO:0044249	cellular biosynthetic process	163	ENSG00000006625|ENSG00000011304|ENSG00000041357|ENSG00000048544|ENSG00000051596|ENSG00000058804|ENSG00000065135|ENSG00000065978|ENSG00000066926|ENSG00000070785|ENSG00000071575|ENSG00000071794|ENSG00000071894|ENSG00000073111|ENSG00000074071|ENSG00000076003|ENSG00000080345|ENSG00000085231|ENSG00000088247|ENSG00000088986|ENSG00000089685|ENSG00000091651|ENSG00000092201|ENSG00000092853|ENSG00000093000…	4487	0.000107097
	97	GO:0008152	metabolic process	254	ENSG00000005249|ENSG00000006625|ENSG00000011304|ENSG00000041357|ENSG00000048544|ENSG00000051596|ENSG00000055044|ENSG00000055118|ENSG00000058804|ENSG00000065135|ENSG00000065978|ENSG00000066926|ENSG00000070785|ENSG00000071575|ENSG00000071794|ENSG00000071894|ENSG00000072274|ENSG00000073111|ENSG00000074071|ENSG00000076003|ENSG00000076043|ENSG00000076248|ENSG00000077152|ENSG00000080345|ENSG00000082146…	7768	0.000115262
	98	GO:0006301	postreplication repair	8	ENSG00000071794|ENSG00000095002|ENSG00000100479|ENSG00000106399|ENSG00000132646|ENSG00000143476|ENSG00000166803|ENSG00000169139	52	0.00011569
	99	GO:0098813	nuclear chromosome segregation	19	ENSG00000058804|ENSG00000089685|ENSG00000094804|ENSG00000115091|ENSG00000117724|ENSG00000121579|ENSG00000122952|ENSG00000123219|ENSG00000131747|ENSG00000134057|ENSG00000136824|ENSG00000137804|ENSG00000151725|ENSG00000153044|ENSG00000161888|ENSG00000164109|ENSG00000167513|ENSG00000168496|ENSG00000213024	249	0.000119993
	100	GO:0044281	small molecule metabolic process	65	ENSG00000005249|ENSG00000041357|ENSG00000065135|ENSG00000076043|ENSG00000076248|ENSG00000085231|ENSG00000091483|ENSG00000095002|ENSG00000100632|ENSG00000100714|ENSG00000102172|ENSG00000103202|ENSG00000104267|ENSG00000104904|ENSG00000105220|ENSG00000107789|ENSG00000108439|ENSG00000109919|ENSG00000110955|ENSG00000110958|ENSG00000114054|ENSG00000115758|ENSG00000120992|ENSG00000124802|ENSG00000126067…	1428	0.000124637
	101	GO:0045911	positive regulation of DNA recombination	5	ENSG00000072274|ENSG00000076248|ENSG00000095002|ENSG00000165392|ENSG00000176208	18	0.000126566
	102	GO:0009259	ribonucleotide metabolic process	24	ENSG00000065135|ENSG00000095002|ENSG00000103202|ENSG00000105220|ENSG00000109919|ENSG00000110955|ENSG00000128050|ENSG00000130770|ENSG00000134057|ENSG00000137288|ENSG00000138363|ENSG00000147123|ENSG00000147684|ENSG00000151366|ENSG00000154723|ENSG00000163655|ENSG00000164405|ENSG00000165264|ENSG00000165704|ENSG00000169021|ENSG00000178741|ENSG00000184752|ENSG00000239672|ENSG00000241468	359	0.000127303
	103	GO:0034728	nucleosome organization	12	ENSG00000073111|ENSG00000092201|ENSG00000123219|ENSG00000127483|ENSG00000129534|ENSG00000132780|ENSG00000137309|ENSG00000151725|ENSG00000153044|ENSG00000162521|ENSG00000164104|ENSG00000205531	116	0.00013651
	104	GO:0072521	purine-containing compound metabolic process	25	ENSG00000065135|ENSG00000095002|ENSG00000100714|ENSG00000103202|ENSG00000105220|ENSG00000109919|ENSG00000110955|ENSG00000128050|ENSG00000130770|ENSG00000134057|ENSG00000137288|ENSG00000138363|ENSG00000147123|ENSG00000147684|ENSG00000151366|ENSG00000154723|ENSG00000163655|ENSG00000164405|ENSG00000165264|ENSG00000165704|ENSG00000169021|ENSG00000178741|ENSG00000184752|ENSG00000239672|ENSG00000241468	384	0.000139938
	105	GO:0071897	DNA biosynthetic process	15	ENSG00000100479|ENSG00000101773|ENSG00000106399|ENSG00000110958|ENSG00000111247|ENSG00000117724|ENSG00000130826|ENSG00000132646|ENSG00000135372|ENSG00000136997|ENSG00000143476|ENSG00000148229|ENSG00000165392|ENSG00000166803|ENSG00000167900	172	0.000146168
	106	GO:0071704	organic substance metabolic process	244	ENSG00000005249|ENSG00000006625|ENSG00000011304|ENSG00000041357|ENSG00000048544|ENSG00000051596|ENSG00000055044|ENSG00000055118|ENSG00000058804|ENSG00000065135|ENSG00000065978|ENSG00000066926|ENSG00000070785|ENSG00000071575|ENSG00000071794|ENSG00000071894|ENSG00000072274|ENSG00000073111|ENSG00000074071|ENSG00000076003|ENSG00000076043|ENSG00000076248|ENSG00000077152|ENSG00000080345|ENSG00000082146…	7402	0.000149838
	107	GO:0006979	response to oxidative stress	22	ENSG00000091164|ENSG00000100225|ENSG00000106462|ENSG00000107438|ENSG00000118513|ENSG00000123374|ENSG00000125995|ENSG00000132646|ENSG00000135218|ENSG00000140416|ENSG00000164305|ENSG00000165392|ENSG00000165672|ENSG00000167468|ENSG00000167815|ENSG00000172757|ENSG00000173848|ENSG00000184752|ENSG00000185624|ENSG00000196591|ENSG00000228716|ENSG00000244734	319	0.000156402
	108	GO:0071426	ribonucleoprotein complex export from nucleus	12	ENSG00000051596|ENSG00000058804|ENSG00000071894|ENSG00000093000|ENSG00000119203|ENSG00000123136|ENSG00000132341|ENSG00000132507|ENSG00000163634|ENSG00000163950|ENSG00000183684|ENSG00000213024	119	0.000174247
	109	GO:0065004	protein-DNA complex assembly	15	ENSG00000073111|ENSG00000100387|ENSG00000106399|ENSG00000112312|ENSG00000117724|ENSG00000123219|ENSG00000127483|ENSG00000129534|ENSG00000132780|ENSG00000151725|ENSG00000153044|ENSG00000162521|ENSG00000164104|ENSG00000167513|ENSG00000205531	175	0.000177118
	110	GO:0000086	G2/M transition of mitotic cell cycle	17	ENSG00000005249|ENSG00000041357|ENSG00000088325|ENSG00000088986|ENSG00000092853|ENSG00000100387|ENSG00000117724|ENSG00000123374|ENSG00000126067|ENSG00000134057|ENSG00000143106|ENSG00000147874|ENSG00000152240|ENSG00000157456|ENSG00000166483|ENSG00000188229|ENSG00000196230	215	0.00017824
	111	GO:0043933	macromolecular complex subunit organization	68	ENSG00000042753|ENSG00000048544|ENSG00000058804|ENSG00000073111|ENSG00000074071|ENSG00000085733|ENSG00000086598|ENSG00000092201|ENSG00000096063|ENSG00000100028|ENSG00000100387|ENSG00000100614|ENSG00000106399|ENSG00000107581|ENSG00000110958|ENSG00000111639|ENSG00000112110|ENSG00000112312|ENSG00000115091|ENSG00000117632|ENSG00000117724|ENSG00000123219|ENSG00000124562|ENSG00000125835|ENSG00000127483…	1532	0.000179119
	112	GO:0006406	mRNA export from nucleus	11	ENSG00000051596|ENSG00000058804|ENSG00000071894|ENSG00000093000|ENSG00000119203|ENSG00000123136|ENSG00000132507|ENSG00000163634|ENSG00000163950|ENSG00000183684|ENSG00000213024	103	0.000194757
	113	GO:0071427	mRNA-containing ribonucleoprotein complex export from nucleus	11	ENSG00000051596|ENSG00000058804|ENSG00000071894|ENSG00000093000|ENSG00000119203|ENSG00000123136|ENSG00000132507|ENSG00000163634|ENSG00000163950|ENSG00000183684|ENSG00000213024	103	0.000194757
	114	GO:0006091	generation of precursor metabolites and energy	20	ENSG00000066926|ENSG00000091483|ENSG00000095002|ENSG00000105220|ENSG00000109919|ENSG00000110955|ENSG00000130770|ENSG00000134057|ENSG00000136997|ENSG00000137288|ENSG00000138399|ENSG00000147123|ENSG00000147684|ENSG00000151366|ENSG00000164182|ENSG00000164405|ENSG00000165264|ENSG00000169021|ENSG00000178741|ENSG00000184752	280	0.000195504
	115	GO:0009113	purine nucleobase biosynthetic process	4	ENSG00000100714|ENSG00000128050|ENSG00000163655|ENSG00000165704	11	0.000197237
	116	GO:0071166	ribonucleoprotein complex localization	12	ENSG00000051596|ENSG00000058804|ENSG00000071894|ENSG00000093000|ENSG00000119203|ENSG00000123136|ENSG00000132341|ENSG00000132507|ENSG00000163634|ENSG00000163950|ENSG00000183684|ENSG00000213024	121	0.00020408
	117	GO:0060249	anatomical structure homeostasis	19	ENSG00000072274|ENSG00000080345|ENSG00000091483|ENSG00000100479|ENSG00000102145|ENSG00000104267|ENSG00000106399|ENSG00000110958|ENSG00000130826|ENSG00000132646|ENSG00000135372|ENSG00000136997|ENSG00000148229|ENSG00000154639|ENSG00000165392|ENSG00000168496|ENSG00000181625|ENSG00000184371|ENSG00000198728	260	0.000210601
	118	GO:0031497	chromatin assembly	11	ENSG00000073111|ENSG00000123219|ENSG00000127483|ENSG00000129534|ENSG00000132780|ENSG00000137309|ENSG00000151725|ENSG00000153044|ENSG00000162521|ENSG00000164104|ENSG00000205531	104	0.000212254
	119	GO:0006783	heme biosynthetic process	5	ENSG00000066926|ENSG00000111843|ENSG00000126088|ENSG00000130770|ENSG00000256269	20	0.000218316
	120	GO:0019693	ribose phosphate metabolic process	24	ENSG00000065135|ENSG00000095002|ENSG00000103202|ENSG00000105220|ENSG00000109919|ENSG00000110955|ENSG00000128050|ENSG00000130770|ENSG00000134057|ENSG00000137288|ENSG00000138363|ENSG00000147123|ENSG00000147684|ENSG00000151366|ENSG00000154723|ENSG00000163655|ENSG00000164405|ENSG00000165264|ENSG00000165704|ENSG00000169021|ENSG00000178741|ENSG00000184752|ENSG00000239672|ENSG00000241468	373	0.000227085
	121	GO:0034599	cellular response to oxidative stress	16	ENSG00000091164|ENSG00000100225|ENSG00000106462|ENSG00000118513|ENSG00000123374|ENSG00000125995|ENSG00000132646|ENSG00000135218|ENSG00000140416|ENSG00000165672|ENSG00000167815|ENSG00000172757|ENSG00000173848|ENSG00000185624|ENSG00000196591|ENSG00000228716	200	0.000240975
	122	GO:0033013	tetrapyrrole metabolic process	7	ENSG00000066926|ENSG00000090013|ENSG00000111843|ENSG00000126088|ENSG00000130770|ENSG00000163554|ENSG00000256269	44	0.00025039
	123	GO:0034724	DNA replication-independent nucleosome organization	7	ENSG00000092201|ENSG00000123219|ENSG00000129534|ENSG00000132780|ENSG00000151725|ENSG00000153044|ENSG00000162521	44	0.00025039
	124	GO:0051168	nuclear export	15	ENSG00000051596|ENSG00000058804|ENSG00000071894|ENSG00000082146|ENSG00000093000|ENSG00000099901|ENSG00000100614|ENSG00000119203|ENSG00000123136|ENSG00000132341|ENSG00000132507|ENSG00000163634|ENSG00000163950|ENSG00000183684|ENSG00000213024	182	0.000272241
	125	GO:0006334	nucleosome assembly	10	ENSG00000073111|ENSG00000123219|ENSG00000127483|ENSG00000129534|ENSG00000132780|ENSG00000151725|ENSG00000153044|ENSG00000162521|ENSG00000164104|ENSG00000205531	90	0.000273881
	126	GO:0045930	negative regulation of mitotic cell cycle	18	ENSG00000041357|ENSG00000092853|ENSG00000095002|ENSG00000100225|ENSG00000100387|ENSG00000106462|ENSG00000117724|ENSG00000122952|ENSG00000123374|ENSG00000126067|ENSG00000131747|ENSG00000132646|ENSG00000134057|ENSG00000143106|ENSG00000164109|ENSG00000167513|ENSG00000172716|ENSG00000185650	244	0.000274568
	127	GO:0044839	cell cycle G2/M phase transition	17	ENSG00000005249|ENSG00000041357|ENSG00000088325|ENSG00000088986|ENSG00000092853|ENSG00000100387|ENSG00000117724|ENSG00000123374|ENSG00000126067|ENSG00000134057|ENSG00000143106|ENSG00000147874|ENSG00000152240|ENSG00000157456|ENSG00000166483|ENSG00000188229|ENSG00000196230	223	0.000275424
	128	GO:0006913	nucleocytoplasmic transport	24	ENSG00000051596|ENSG00000058804|ENSG00000071894|ENSG00000082146|ENSG00000093000|ENSG00000099901|ENSG00000100028|ENSG00000100614|ENSG00000119203|ENSG00000123136|ENSG00000125835|ENSG00000130726|ENSG00000132341|ENSG00000132507|ENSG00000135218|ENSG00000143977|ENSG00000163634|ENSG00000163950|ENSG00000167088|ENSG00000168734|ENSG00000172757|ENSG00000174891|ENSG00000183684|ENSG00000213024	378	0.00027676
	129	GO:0009058	biosynthetic process	164	ENSG00000006625|ENSG00000011304|ENSG00000041357|ENSG00000048544|ENSG00000051596|ENSG00000058804|ENSG00000065135|ENSG00000065978|ENSG00000066926|ENSG00000070785|ENSG00000071575|ENSG00000071794|ENSG00000071894|ENSG00000073111|ENSG00000074071|ENSG00000076003|ENSG00000080345|ENSG00000085231|ENSG00000088247|ENSG00000088986|ENSG00000089685|ENSG00000091651|ENSG00000092201|ENSG00000092853|ENSG00000093000…	4594	0.000278752
	130	GO:0044271	cellular nitrogen compound biosynthetic process	135	ENSG00000006625|ENSG00000011304|ENSG00000041357|ENSG00000048544|ENSG00000051596|ENSG00000058804|ENSG00000065135|ENSG00000065978|ENSG00000066926|ENSG00000070785|ENSG00000071794|ENSG00000071894|ENSG00000074071|ENSG00000080345|ENSG00000085231|ENSG00000088247|ENSG00000088986|ENSG00000089685|ENSG00000092201|ENSG00000093000|ENSG00000094804|ENSG00000100028|ENSG00000100142|ENSG00000100387|ENSG00000100479…	3633	0.000286877
	131	GO:0045786	negative regulation of cell cycle	28	ENSG00000041357|ENSG00000068489|ENSG00000082146|ENSG00000092853|ENSG00000094804|ENSG00000095002|ENSG00000100225|ENSG00000100387|ENSG00000100614|ENSG00000101773|ENSG00000106462|ENSG00000112312|ENSG00000115241|ENSG00000117724|ENSG00000122952|ENSG00000123374|ENSG00000126067|ENSG00000131747|ENSG00000132646|ENSG00000134057|ENSG00000136997|ENSG00000143106|ENSG00000143476|ENSG00000164109|ENSG00000164305…	476	0.000308053
	132	GO:0000375	RNA splicing, via transesterification reactions	20	ENSG00000011304|ENSG00000065978|ENSG00000071894|ENSG00000088247|ENSG00000096063|ENSG00000100028|ENSG00000100142|ENSG00000105258|ENSG00000119203|ENSG00000123136|ENSG00000124562|ENSG00000125835|ENSG00000132792|ENSG00000135829|ENSG00000143977|ENSG00000167088|ENSG00000169813|ENSG00000174891|ENSG00000177700|ENSG00000183684	291	0.000324922
	133	GO:1901576	organic substance biosynthetic process	162	ENSG00000006625|ENSG00000011304|ENSG00000041357|ENSG00000048544|ENSG00000051596|ENSG00000058804|ENSG00000065135|ENSG00000065978|ENSG00000066926|ENSG00000070785|ENSG00000071575|ENSG00000071794|ENSG00000071894|ENSG00000073111|ENSG00000074071|ENSG00000076003|ENSG00000080345|ENSG00000085231|ENSG00000088247|ENSG00000088986|ENSG00000089685|ENSG00000091651|ENSG00000092201|ENSG00000092853|ENSG00000093000…	4542	0.000338954
	134	GO:1901991	negative regulation of mitotic cell cycle phase transition	15	ENSG00000041357|ENSG00000092853|ENSG00000100225|ENSG00000100387|ENSG00000106462|ENSG00000117724|ENSG00000123374|ENSG00000126067|ENSG00000132646|ENSG00000134057|ENSG00000143106|ENSG00000164109|ENSG00000167513|ENSG00000172716|ENSG00000185650	186	0.000344281
	135	GO:0006333	chromatin assembly or disassembly	12	ENSG00000073111|ENSG00000092201|ENSG00000123219|ENSG00000127483|ENSG00000129534|ENSG00000132780|ENSG00000137309|ENSG00000151725|ENSG00000153044|ENSG00000162521|ENSG00000164104|ENSG00000205531	128	0.000345209
	136	GO:0002639	positive regulation of immunoglobulin production	5	ENSG00000072274|ENSG00000076248|ENSG00000095002|ENSG00000105220|ENSG00000176208	22	0.000353501
	137	GO:0016458	gene silencing	15	ENSG00000058804|ENSG00000080345|ENSG00000093000|ENSG00000100142|ENSG00000105258|ENSG00000123374|ENSG00000126934|ENSG00000130726|ENSG00000130816|ENSG00000132341|ENSG00000137309|ENSG00000164032|ENSG00000177700|ENSG00000196591|ENSG00000213024	187	0.000364662
	138	GO:0006950	response to stress	100	ENSG00000005249|ENSG00000005961|ENSG00000041357|ENSG00000042753|ENSG00000058804|ENSG00000070785|ENSG00000071794|ENSG00000076248|ENSG00000077152|ENSG00000080345|ENSG00000091164|ENSG00000092201|ENSG00000092470|ENSG00000092853|ENSG00000093000|ENSG00000095002|ENSG00000096063|ENSG00000100142|ENSG00000100225|ENSG00000100387|ENSG00000100479|ENSG00000101773|ENSG00000102145|ENSG00000102265|ENSG00000104267…	2536	0.000368916
	139	GO:0002262	myeloid cell homeostasis	11	ENSG00000100714|ENSG00000102145|ENSG00000105220|ENSG00000105610|ENSG00000112077|ENSG00000130770|ENSG00000164104|ENSG00000164305|ENSG00000169877|ENSG00000185650|ENSG00000198728	111	0.000376093
	140	GO:0034101	erythrocyte homeostasis	10	ENSG00000102145|ENSG00000105220|ENSG00000105610|ENSG00000112077|ENSG00000130770|ENSG00000164104|ENSG00000164305|ENSG00000169877|ENSG00000185650|ENSG00000198728	94	0.000390755
	141	GO:1901988	negative regulation of cell cycle phase transition	15	ENSG00000041357|ENSG00000092853|ENSG00000100225|ENSG00000100387|ENSG00000106462|ENSG00000117724|ENSG00000123374|ENSG00000126067|ENSG00000132646|ENSG00000134057|ENSG00000143106|ENSG00000164109|ENSG00000167513|ENSG00000172716|ENSG00000185650	189	0.000408552
	142	GO:0006611	protein export from nucleus	14	ENSG00000051596|ENSG00000058804|ENSG00000071894|ENSG00000082146|ENSG00000093000|ENSG00000100614|ENSG00000119203|ENSG00000123136|ENSG00000132341|ENSG00000132507|ENSG00000163634|ENSG00000163950|ENSG00000183684|ENSG00000213024	169	0.000411178
	143	GO:0032984	macromolecular complex disassembly	17	ENSG00000048544|ENSG00000074071|ENSG00000092201|ENSG00000111639|ENSG00000112110|ENSG00000117632|ENSG00000132507|ENSG00000136997|ENSG00000137309|ENSG00000163554|ENSG00000172172|ENSG00000172590|ENSG00000172757|ENSG00000173898|ENSG00000180992|ENSG00000197345|ENSG00000253626	231	0.000415721
	144	GO:0006414	translational elongation	12	ENSG00000048544|ENSG00000074071|ENSG00000111639|ENSG00000112110|ENSG00000112339|ENSG00000132507|ENSG00000172172|ENSG00000172590|ENSG00000178952|ENSG00000180992|ENSG00000197345|ENSG00000253626	131	0.000427171
	145	GO:0071281	cellular response to iron ion	3	ENSG00000106327|ENSG00000134057|ENSG00000138449	6	0.00045695
	146	GO:0000723	telomere maintenance	12	ENSG00000080345|ENSG00000100479|ENSG00000106399|ENSG00000110958|ENSG00000130826|ENSG00000132646|ENSG00000135372|ENSG00000136997|ENSG00000148229|ENSG00000165392|ENSG00000168496|ENSG00000181625	132	0.000457904
	147	GO:0045333	cellular respiration	13	ENSG00000091483|ENSG00000109919|ENSG00000134057|ENSG00000138399|ENSG00000147123|ENSG00000147684|ENSG00000151366|ENSG00000164182|ENSG00000164405|ENSG00000165264|ENSG00000169021|ENSG00000178741|ENSG00000184752	153	0.000516143
	148	GO:0009628	response to abiotic stimulus	40	ENSG00000041357|ENSG00000058804|ENSG00000066926|ENSG00000070785|ENSG00000093000|ENSG00000095002|ENSG00000100387|ENSG00000104267|ENSG00000105220|ENSG00000106153|ENSG00000106399|ENSG00000107438|ENSG00000109919|ENSG00000110958|ENSG00000111142|ENSG00000111247|ENSG00000118513|ENSG00000126067|ENSG00000127483|ENSG00000132646|ENSG00000134001|ENSG00000134057|ENSG00000136997|ENSG00000141030|ENSG00000143106…	802	0.000531163
	149	GO:0008334	histone mRNA metabolic process	5	ENSG00000100028|ENSG00000119203|ENSG00000125835|ENSG00000143977|ENSG00000163950	24	0.000543957
	150	GO:0009124	nucleoside monophosphate biosynthetic process	9	ENSG00000110955|ENSG00000128050|ENSG00000128951|ENSG00000138363|ENSG00000154723|ENSG00000163655|ENSG00000165704|ENSG00000167900|ENSG00000241468	81	0.0005511
	151	GO:0043624	cellular protein complex disassembly	14	ENSG00000048544|ENSG00000074071|ENSG00000111639|ENSG00000112110|ENSG00000117632|ENSG00000132507|ENSG00000163554|ENSG00000172172|ENSG00000172590|ENSG00000172757|ENSG00000173898|ENSG00000180992|ENSG00000197345|ENSG00000253626	174	0.00055196
	152	GO:0032200	telomere organization	12	ENSG00000080345|ENSG00000100479|ENSG00000106399|ENSG00000110958|ENSG00000130826|ENSG00000132646|ENSG00000135372|ENSG00000136997|ENSG00000148229|ENSG00000165392|ENSG00000168496|ENSG00000181625	136	0.000600166
	153	GO:0006397	mRNA processing	25	ENSG00000011304|ENSG00000051596|ENSG00000065978|ENSG00000071894|ENSG00000088247|ENSG00000096063|ENSG00000100028|ENSG00000100142|ENSG00000105258|ENSG00000119203|ENSG00000123136|ENSG00000124562|ENSG00000125835|ENSG00000132792|ENSG00000134057|ENSG00000135829|ENSG00000143977|ENSG00000163634|ENSG00000163950|ENSG00000167088|ENSG00000169813|ENSG00000174891|ENSG00000177700|ENSG00000183684|ENSG00000185650	425	0.000647718
	154	GO:0048522	positive regulation of cellular process	119	ENSG00000005022|ENSG00000005249|ENSG00000005961|ENSG00000029534|ENSG00000041357|ENSG00000055118|ENSG00000065978|ENSG00000066279|ENSG00000071575|ENSG00000071794|ENSG00000072274|ENSG00000076248|ENSG00000080345|ENSG00000082146|ENSG00000085733|ENSG00000088247|ENSG00000088325|ENSG00000088986|ENSG00000089685|ENSG00000092201|ENSG00000092853|ENSG00000094804|ENSG00000095002|ENSG00000096063|ENSG00000099901…	3178	0.000656619
	155	GO:0072527	pyrimidine-containing compound metabolic process	8	ENSG00000076248|ENSG00000100632|ENSG00000103202|ENSG00000128951|ENSG00000129071|ENSG00000167900|ENSG00000239672|ENSG00000244509	67	0.000687403
	156	GO:0006415	translational termination	10	ENSG00000048544|ENSG00000074071|ENSG00000111639|ENSG00000112110|ENSG00000132507|ENSG00000172172|ENSG00000172590|ENSG00000180992|ENSG00000197345|ENSG00000253626	101	0.000694364
	157	GO:0044710	single-organism metabolic process	109	ENSG00000005249|ENSG00000041357|ENSG00000055118|ENSG00000065135|ENSG00000066926|ENSG00000071575|ENSG00000072274|ENSG00000076043|ENSG00000076248|ENSG00000085231|ENSG00000085733|ENSG00000090013|ENSG00000091164|ENSG00000091483|ENSG00000095002|ENSG00000100225|ENSG00000100368|ENSG00000100387|ENSG00000100632|ENSG00000100714|ENSG00000102172|ENSG00000103202|ENSG00000104267|ENSG00000104904|ENSG00000105220…	2865	0.000711892
	158	GO:0045830	positive regulation of isotype switching	4	ENSG00000072274|ENSG00000076248|ENSG00000095002|ENSG00000176208	15	0.000743934
	159	GO:0000377	RNA splicing, via transesterification reactions with bulged adenosine as nucleophile	19	ENSG00000011304|ENSG00000065978|ENSG00000071894|ENSG00000096063|ENSG00000100028|ENSG00000100142|ENSG00000105258|ENSG00000119203|ENSG00000123136|ENSG00000124562|ENSG00000125835|ENSG00000132792|ENSG00000135829|ENSG00000143977|ENSG00000167088|ENSG00000169813|ENSG00000174891|ENSG00000177700|ENSG00000183684	288	0.000753243
	160	GO:0000398	mRNA splicing, via spliceosome	19	ENSG00000011304|ENSG00000065978|ENSG00000071894|ENSG00000096063|ENSG00000100028|ENSG00000100142|ENSG00000105258|ENSG00000119203|ENSG00000123136|ENSG00000124562|ENSG00000125835|ENSG00000132792|ENSG00000135829|ENSG00000143977|ENSG00000167088|ENSG00000169813|ENSG00000174891|ENSG00000177700|ENSG00000183684	288	0.000753243
	161	GO:0046654	tetrahydrofolate biosynthetic process	3	ENSG00000100714|ENSG00000138363|ENSG00000228716	7	0.000782451
	162	GO:0009116	nucleoside metabolic process	10	ENSG00000065135|ENSG00000100632|ENSG00000103202|ENSG00000128951|ENSG00000138363|ENSG00000163655|ENSG00000165704|ENSG00000167900|ENSG00000239672|ENSG00000244509	103	0.000810187
	163	GO:0000018	regulation of DNA recombination	7	ENSG00000072274|ENSG00000076248|ENSG00000095002|ENSG00000111247|ENSG00000165392|ENSG00000176208|ENSG00000183684	54	0.000902768
	164	GO:0030218	erythrocyte differentiation	9	ENSG00000102145|ENSG00000105610|ENSG00000112077|ENSG00000130770|ENSG00000164104|ENSG00000164305|ENSG00000169877|ENSG00000185650|ENSG00000198728	87	0.000930679
	165	GO:0031124	mRNA 3'-end processing	9	ENSG00000051596|ENSG00000071894|ENSG00000119203|ENSG00000123136|ENSG00000134057|ENSG00000163634|ENSG00000163950|ENSG00000183684|ENSG00000185650	87	0.000930679
	166	GO:0033260	nuclear DNA replication	5	ENSG00000112312|ENSG00000131153|ENSG00000132646|ENSG00000163950|ENSG00000167513	27	0.00096187
	167	GO:0000731	DNA synthesis involved in DNA repair	8	ENSG00000100479|ENSG00000101773|ENSG00000106399|ENSG00000111247|ENSG00000132646|ENSG00000143476|ENSG00000165392|ENSG00000166803	71	0.00101422
	168	GO:0042221	response to chemical	92	ENSG00000005249|ENSG00000011304|ENSG00000041357|ENSG00000055118|ENSG00000066926|ENSG00000070785|ENSG00000072274|ENSG00000073111|ENSG00000088247|ENSG00000091164|ENSG00000094804|ENSG00000100142|ENSG00000100225|ENSG00000100368|ENSG00000100387|ENSG00000100614|ENSG00000101773|ENSG00000102145|ENSG00000102265|ENSG00000104267|ENSG00000105220|ENSG00000105258|ENSG00000105610|ENSG00000106153|ENSG00000106327…	2358	0.00102207
	169	GO:0050896	response to stimulus	174	ENSG00000005022|ENSG00000005249|ENSG00000005961|ENSG00000006625|ENSG00000011304|ENSG00000029534|ENSG00000041357|ENSG00000042753|ENSG00000055118|ENSG00000058804|ENSG00000065135|ENSG00000066279|ENSG00000066926|ENSG00000070785|ENSG00000071575|ENSG00000071794|ENSG00000072274|ENSG00000073111|ENSG00000076248|ENSG00000077152|ENSG00000080345|ENSG00000082146|ENSG00000085733|ENSG00000088247|ENSG00000088325…	5047	0.00106175
	170	GO:0008284	positive regulation of cell proliferation	27	ENSG00000005022|ENSG00000066279|ENSG00000072274|ENSG00000089685|ENSG00000094804|ENSG00000102145|ENSG00000102265|ENSG00000115758|ENSG00000118513|ENSG00000123374|ENSG00000124782|ENSG00000125995|ENSG00000132507|ENSG00000134057|ENSG00000135821|ENSG00000136997|ENSG00000150093|ENSG00000163554|ENSG00000164104|ENSG00000165672|ENSG00000174021|ENSG00000175130|ENSG00000176208|ENSG00000184371|ENSG00000196591…	490	0.00106893
	171	GO:0006213	pyrimidine nucleoside metabolic process	6	ENSG00000100632|ENSG00000103202|ENSG00000128951|ENSG00000167900|ENSG00000239672|ENSG00000244509	41	0.00110049
	172	GO:0043486	histone exchange	6	ENSG00000123219|ENSG00000129534|ENSG00000132780|ENSG00000151725|ENSG00000153044|ENSG00000162521	41	0.00110049
	173	GO:0006325	chromatin organization	31	ENSG00000071794|ENSG00000073111|ENSG00000080345|ENSG00000092201|ENSG00000096063|ENSG00000100749|ENSG00000102145|ENSG00000106462|ENSG00000118513|ENSG00000121579|ENSG00000123219|ENSG00000123374|ENSG00000127483|ENSG00000129534|ENSG00000130726|ENSG00000130816|ENSG00000132780|ENSG00000134057|ENSG00000136997|ENSG00000137309|ENSG00000148229|ENSG00000148773|ENSG00000151725|ENSG00000153044|ENSG00000162521…	595	0.00115596
	174	GO:0046784	viral mRNA export from host cell nucleus	3	ENSG00000051596|ENSG00000163634|ENSG00000183684	8	0.00122501
	175	GO:0006144	purine nucleobase metabolic process	4	ENSG00000100714|ENSG00000128050|ENSG00000163655|ENSG00000165704	17	0.0012388
	176	GO:0046112	nucleobase biosynthetic process	4	ENSG00000100714|ENSG00000128050|ENSG00000163655|ENSG00000165704	17	0.0012388
	177	GO:0051716	cellular response to stimulus	148	ENSG00000005022|ENSG00000005249|ENSG00000005961|ENSG00000006625|ENSG00000011304|ENSG00000029534|ENSG00000041357|ENSG00000042753|ENSG00000055118|ENSG00000058804|ENSG00000065135|ENSG00000066279|ENSG00000066926|ENSG00000070785|ENSG00000071575|ENSG00000071794|ENSG00000072274|ENSG00000073111|ENSG00000076248|ENSG00000077152|ENSG00000080345|ENSG00000082146|ENSG00000085733|ENSG00000088247|ENSG00000088325…	4181	0.00124887
	178	GO:0008283	cell proliferation	54	ENSG00000005022|ENSG00000066279|ENSG00000072274|ENSG00000088325|ENSG00000089685|ENSG00000094804|ENSG00000102145|ENSG00000102265|ENSG00000106399|ENSG00000106462|ENSG00000111845|ENSG00000115758|ENSG00000117724|ENSG00000118513|ENSG00000123374|ENSG00000123975|ENSG00000124782|ENSG00000124802|ENSG00000125995|ENSG00000127483|ENSG00000130770|ENSG00000130816|ENSG00000130826|ENSG00000132507|ENSG00000132646…	1234	0.00131391
	179	GO:0051188	cofactor biosynthetic process	13	ENSG00000066926|ENSG00000100714|ENSG00000108439|ENSG00000111843|ENSG00000126088|ENSG00000130770|ENSG00000138363|ENSG00000143158|ENSG00000152620|ENSG00000163554|ENSG00000170522|ENSG00000228716|ENSG00000256269	170	0.00137974
	180	GO:0006220	pyrimidine nucleotide metabolic process	6	ENSG00000076248|ENSG00000100632|ENSG00000103202|ENSG00000128951|ENSG00000129071|ENSG00000239672	43	0.00142121
	181	GO:0006336	DNA replication-independent nucleosome assembly	6	ENSG00000123219|ENSG00000129534|ENSG00000132780|ENSG00000151725|ENSG00000153044|ENSG00000162521	43	0.00142121
	182	GO:0007077	mitotic nuclear envelope disassembly	6	ENSG00000058804|ENSG00000093000|ENSG00000100749|ENSG00000134057|ENSG00000157456|ENSG00000213024	43	0.00142121
	183	GO:0031123	RNA 3'-end processing	10	ENSG00000051596|ENSG00000071894|ENSG00000119203|ENSG00000123136|ENSG00000130826|ENSG00000134057|ENSG00000163634|ENSG00000163950|ENSG00000183684|ENSG00000185650	111	0.00144351
	184	GO:0044403	symbiosis, encompassing mutualism through parasitism	39	ENSG00000005022|ENSG00000011304|ENSG00000041357|ENSG00000042753|ENSG00000051596|ENSG00000058804|ENSG00000072274|ENSG00000076248|ENSG00000088986|ENSG00000093000|ENSG00000096063|ENSG00000099901|ENSG00000100142|ENSG00000100387|ENSG00000105258|ENSG00000105879|ENSG00000107581|ENSG00000115758|ENSG00000117632|ENSG00000126067|ENSG00000130726|ENSG00000131747|ENSG00000132341|ENSG00000135218|ENSG00000137309…	818	0.00146284
	185	GO:0016310	phosphorylation	64	ENSG00000005249|ENSG00000041357|ENSG00000055118|ENSG00000071575|ENSG00000082146|ENSG00000085231|ENSG00000088325|ENSG00000088986|ENSG00000089685|ENSG00000092853|ENSG00000094804|ENSG00000095002|ENSG00000096063|ENSG00000100225|ENSG00000100368|ENSG00000100387|ENSG00000100749|ENSG00000102145|ENSG00000103202|ENSG00000105220|ENSG00000106462|ENSG00000107581|ENSG00000109919|ENSG00000110958|ENSG00000123374…	1533	0.0014856
	186	GO:0071456	cellular response to hypoxia	12	ENSG00000041357|ENSG00000100387|ENSG00000106153|ENSG00000126067|ENSG00000127483|ENSG00000134057|ENSG00000136997|ENSG00000143106|ENSG00000181061|ENSG00000185624|ENSG00000185650|ENSG00000187840	151	0.0015056
	187	GO:0044419	interspecies interaction between organisms	39	ENSG00000005022|ENSG00000011304|ENSG00000041357|ENSG00000042753|ENSG00000051596|ENSG00000058804|ENSG00000072274|ENSG00000076248|ENSG00000088986|ENSG00000093000|ENSG00000096063|ENSG00000099901|ENSG00000100142|ENSG00000100387|ENSG00000105258|ENSG00000105879|ENSG00000107581|ENSG00000115758|ENSG00000117632|ENSG00000126067|ENSG00000130726|ENSG00000131747|ENSG00000132341|ENSG00000135218|ENSG00000137309…	820	0.00152965
	188	GO:0008380	RNA splicing	22	ENSG00000011304|ENSG00000051596|ENSG00000065978|ENSG00000071894|ENSG00000088247|ENSG00000096063|ENSG00000100028|ENSG00000100142|ENSG00000105258|ENSG00000119203|ENSG00000123136|ENSG00000124562|ENSG00000125835|ENSG00000132792|ENSG00000135829|ENSG00000143977|ENSG00000163634|ENSG00000167088|ENSG00000169813|ENSG00000174891|ENSG00000177700|ENSG00000183684	378	0.00155488
	189	GO:0051383	kinetochore organization	4	ENSG00000117724|ENSG00000136824|ENSG00000153044|ENSG00000167513	18	0.00155658
	190	GO:0044238	primary metabolic process	233	ENSG00000005249|ENSG00000011304|ENSG00000041357|ENSG00000048544|ENSG00000051596|ENSG00000055044|ENSG00000055118|ENSG00000058804|ENSG00000065135|ENSG00000065978|ENSG00000070785|ENSG00000071575|ENSG00000071794|ENSG00000071894|ENSG00000072274|ENSG00000073111|ENSG00000074071|ENSG00000076003|ENSG00000076043|ENSG00000076248|ENSG00000077152|ENSG00000080345|ENSG00000082146|ENSG00000085231|ENSG00000088247…	7181	0.00159851
	191	GO:0034508	centromere complex assembly	6	ENSG00000117724|ENSG00000123219|ENSG00000129534|ENSG00000151725|ENSG00000153044|ENSG00000162521	44	0.00160608
	192	GO:0006338	chromatin remodeling	11	ENSG00000118513|ENSG00000123219|ENSG00000129534|ENSG00000132780|ENSG00000136997|ENSG00000137309|ENSG00000151725|ENSG00000153044|ENSG00000162521|ENSG00000196591|ENSG00000198604	133	0.00170486
	193	GO:0006188	IMP biosynthetic process	3	ENSG00000128050|ENSG00000138363|ENSG00000165704	9	0.00179808
	194	GO:0009163	nucleoside biosynthetic process	6	ENSG00000103202|ENSG00000128951|ENSG00000163655|ENSG00000165704|ENSG00000167900|ENSG00000239672	45	0.00180867
	195	GO:1901700	response to oxygen-containing compound	44	ENSG00000005249|ENSG00000066926|ENSG00000070785|ENSG00000094804|ENSG00000100368|ENSG00000101773|ENSG00000102265|ENSG00000104267|ENSG00000105220|ENSG00000105610|ENSG00000106462|ENSG00000116161|ENSG00000118513|ENSG00000123374|ENSG00000125995|ENSG00000129071|ENSG00000130816|ENSG00000132646|ENSG00000132780|ENSG00000134057|ENSG00000135218|ENSG00000135821|ENSG00000138796|ENSG00000140416|ENSG00000140575…	967	0.00182901
	196	GO:0043044	ATP-dependent chromatin remodeling	7	ENSG00000123219|ENSG00000129534|ENSG00000132780|ENSG00000151725|ENSG00000153044|ENSG00000162521|ENSG00000196591	61	0.00187029
	197	GO:0075733	intracellular transport of virus	7	ENSG00000051596|ENSG00000058804|ENSG00000093000|ENSG00000132341|ENSG00000163634|ENSG00000183684|ENSG00000213024	61	0.00187029
	198	GO:0048513	animal organ development	73	ENSG00000041357|ENSG00000042753|ENSG00000066279|ENSG00000070785|ENSG00000072274|ENSG00000073111|ENSG00000086598|ENSG00000088986|ENSG00000095002|ENSG00000100225|ENSG00000100592|ENSG00000100714|ENSG00000102145|ENSG00000102265|ENSG00000104267|ENSG00000105610|ENSG00000106462|ENSG00000107789|ENSG00000112077|ENSG00000112312|ENSG00000115758|ENSG00000116161|ENSG00000117632|ENSG00000117724|ENSG00000118513…	1819	0.00192024
	199	GO:0042451	purine nucleoside biosynthetic process	4	ENSG00000103202|ENSG00000163655|ENSG00000165704|ENSG00000239672	19	0.00192695
	200	GO:0046129	purine ribonucleoside biosynthetic process	4	ENSG00000103202|ENSG00000163655|ENSG00000165704|ENSG00000239672	19	0.00192695
	201	GO:0009411	response to UV	10	ENSG00000095002|ENSG00000132646|ENSG00000134001|ENSG00000136997|ENSG00000143476|ENSG00000162607|ENSG00000164305|ENSG00000165392|ENSG00000166803|ENSG00000168496	116	0.00201163
	202	GO:0021766	hippocampus development	6	ENSG00000070785|ENSG00000106462|ENSG00000132341|ENSG00000164305|ENSG00000164405|ENSG00000172757	46	0.00203006
	203	GO:0006164	purine nucleotide biosynthetic process	11	ENSG00000065135|ENSG00000100714|ENSG00000103202|ENSG00000110955|ENSG00000128050|ENSG00000138363|ENSG00000154723|ENSG00000163655|ENSG00000165704|ENSG00000239672|ENSG00000241468	136	0.00203741
	204	GO:0007051	spindle organization	11	ENSG00000066279|ENSG00000088325|ENSG00000089685|ENSG00000099901|ENSG00000117632|ENSG00000132341|ENSG00000134057|ENSG00000147874|ENSG00000152240|ENSG00000196230|ENSG00000213024	136	0.00203741
	205	GO:0046794	transport of virus	7	ENSG00000051596|ENSG00000058804|ENSG00000093000|ENSG00000132341|ENSG00000163634|ENSG00000183684|ENSG00000213024	62	0.0020569
	206	GO:1902581	multi-organism cellular localization	7	ENSG00000051596|ENSG00000058804|ENSG00000093000|ENSG00000132341|ENSG00000163634|ENSG00000183684|ENSG00000213024	62	0.0020569
	207	GO:1902583	multi-organism intracellular transport	7	ENSG00000051596|ENSG00000058804|ENSG00000093000|ENSG00000132341|ENSG00000163634|ENSG00000183684|ENSG00000213024	62	0.0020569
	208	GO:2001022	positive regulation of response to DNA damage stimulus	7	ENSG00000080345|ENSG00000109919|ENSG00000124802|ENSG00000130726|ENSG00000132646|ENSG00000136997|ENSG00000169139	62	0.0020569
	209	GO:0044085	cellular component biogenesis	87	ENSG00000005249|ENSG00000042753|ENSG00000048162|ENSG00000055044|ENSG00000058804|ENSG00000066279|ENSG00000073111|ENSG00000085733|ENSG00000086598|ENSG00000088325|ENSG00000088986|ENSG00000089685|ENSG00000096063|ENSG00000100028|ENSG00000100387|ENSG00000100614|ENSG00000101361|ENSG00000106399|ENSG00000107581|ENSG00000110958|ENSG00000112312|ENSG00000115091|ENSG00000117632|ENSG00000117724|ENSG00000123219…	2254	0.00207094
	210	GO:0051173	positive regulation of nitrogen compound metabolic process	53	ENSG00000065978|ENSG00000071794|ENSG00000072274|ENSG00000076248|ENSG00000080345|ENSG00000088247|ENSG00000092201|ENSG00000095002|ENSG00000100142|ENSG00000100614|ENSG00000102145|ENSG00000102317|ENSG00000105258|ENSG00000105610|ENSG00000106153|ENSG00000106327|ENSG00000110958|ENSG00000116161|ENSG00000118513|ENSG00000123374|ENSG00000123975|ENSG00000124782|ENSG00000126934|ENSG00000130726|ENSG00000130816…	1231	0.0020952
	211	GO:0022607	cellular component assembly	79	ENSG00000005249|ENSG00000042753|ENSG00000058804|ENSG00000066279|ENSG00000073111|ENSG00000085733|ENSG00000086598|ENSG00000088325|ENSG00000088986|ENSG00000089685|ENSG00000096063|ENSG00000100028|ENSG00000100387|ENSG00000100614|ENSG00000106399|ENSG00000107581|ENSG00000110958|ENSG00000112312|ENSG00000115091|ENSG00000117632|ENSG00000117724|ENSG00000123219|ENSG00000123374|ENSG00000124562|ENSG00000125835…	2009	0.00212775
	212	GO:0034080	CENP-A containing nucleosome assembly	5	ENSG00000123219|ENSG00000129534|ENSG00000151725|ENSG00000153044|ENSG00000162521	32	0.0021305
	213	GO:0061641	CENP-A containing chromatin organization	5	ENSG00000123219|ENSG00000129534|ENSG00000151725|ENSG00000153044|ENSG00000162521	32	0.0021305
	214	GO:0036294	cellular response to decreased oxygen levels	12	ENSG00000041357|ENSG00000100387|ENSG00000106153|ENSG00000126067|ENSG00000127483|ENSG00000134057|ENSG00000136997|ENSG00000143106|ENSG00000181061|ENSG00000185624|ENSG00000185650|ENSG00000187840	158	0.00221057
	215	GO:0009127	purine nucleoside monophosphate biosynthetic process	7	ENSG00000110955|ENSG00000128050|ENSG00000138363|ENSG00000154723|ENSG00000163655|ENSG00000165704|ENSG00000241468	63	0.0022576
	216	GO:0009168	purine ribonucleoside monophosphate biosynthetic process	7	ENSG00000110955|ENSG00000128050|ENSG00000138363|ENSG00000154723|ENSG00000163655|ENSG00000165704|ENSG00000241468	63	0.0022576
	217	GO:0030397	membrane disassembly	6	ENSG00000058804|ENSG00000093000|ENSG00000100749|ENSG00000134057|ENSG00000157456|ENSG00000213024	47	0.00227133
	218	GO:0051081	nuclear envelope disassembly	6	ENSG00000058804|ENSG00000093000|ENSG00000100749|ENSG00000134057|ENSG00000157456|ENSG00000213024	47	0.00227133
	219	GO:1901659	glycosyl compound biosynthetic process	6	ENSG00000103202|ENSG00000128951|ENSG00000163655|ENSG00000165704|ENSG00000167900|ENSG00000239672	47	0.00227133
	220	GO:0048523	negative regulation of cellular process	108	ENSG00000005022|ENSG00000005249|ENSG00000011304|ENSG00000041357|ENSG00000055118|ENSG00000065135|ENSG00000065978|ENSG00000066279|ENSG00000068489|ENSG00000070785|ENSG00000071575|ENSG00000076248|ENSG00000080345|ENSG00000082146|ENSG00000085733|ENSG00000088247|ENSG00000088986|ENSG00000089685|ENSG00000091651|ENSG00000092853|ENSG00000094804|ENSG00000095002|ENSG00000096063|ENSG00000100225|ENSG00000100387…	2924	0.0022733
	221	GO:0007062	sister chromatid cohesion	10	ENSG00000089685|ENSG00000117724|ENSG00000121579|ENSG00000122952|ENSG00000123219|ENSG00000151725|ENSG00000153044|ENSG00000161888|ENSG00000164109|ENSG00000168496	118	0.00228415
	222	GO:0048519	negative regulation of biological process	118	ENSG00000005022|ENSG00000005249|ENSG00000011304|ENSG00000041357|ENSG00000055118|ENSG00000058804|ENSG00000065135|ENSG00000065978|ENSG00000066279|ENSG00000068489|ENSG00000070785|ENSG00000071575|ENSG00000076248|ENSG00000080345|ENSG00000082146|ENSG00000085733|ENSG00000086598|ENSG00000088247|ENSG00000088986|ENSG00000089685|ENSG00000091651|ENSG00000092853|ENSG00000093000|ENSG00000094804|ENSG00000095002…	3248	0.00232322
	223	GO:0002714	positive regulation of B cell mediated immunity	4	ENSG00000072274|ENSG00000076248|ENSG00000095002|ENSG00000176208	20	0.00235411
	224	GO:0002891	positive regulation of immunoglobulin mediated immune response	4	ENSG00000072274|ENSG00000076248|ENSG00000095002|ENSG00000176208	20	0.00235411
	225	GO:0015701	bicarbonate transport	4	ENSG00000104267|ENSG00000112077|ENSG00000133742|ENSG00000244734	20	0.00235411
	226	GO:0065003	macromolecular complex assembly	56	ENSG00000042753|ENSG00000058804|ENSG00000073111|ENSG00000085733|ENSG00000086598|ENSG00000096063|ENSG00000100028|ENSG00000100387|ENSG00000100614|ENSG00000106399|ENSG00000107581|ENSG00000110958|ENSG00000112312|ENSG00000115091|ENSG00000117632|ENSG00000117724|ENSG00000123219|ENSG00000124562|ENSG00000125835|ENSG00000127483|ENSG00000129534|ENSG00000130208|ENSG00000130726|ENSG00000130770|ENSG00000132780…	1326	0.00238788
	227	GO:0043241	protein complex disassembly	14	ENSG00000048544|ENSG00000074071|ENSG00000111639|ENSG00000112110|ENSG00000117632|ENSG00000132507|ENSG00000163554|ENSG00000172172|ENSG00000172590|ENSG00000172757|ENSG00000173898|ENSG00000180992|ENSG00000197345|ENSG00000253626	203	0.002434
	228	GO:0046501	protoporphyrinogen IX metabolic process	3	ENSG00000066926|ENSG00000126088|ENSG00000256269	10	0.00251364
	229	GO:0002702	positive regulation of production of molecular mediator of immune response	6	ENSG00000072274|ENSG00000076248|ENSG00000095002|ENSG00000105220|ENSG00000135218|ENSG00000176208	48	0.00253358
	230	GO:0006312	mitotic recombination	6	ENSG00000100479|ENSG00000106399|ENSG00000131747|ENSG00000132646|ENSG00000148229|ENSG00000168496	48	0.00253358
	231	GO:1901657	glycosyl compound metabolic process	10	ENSG00000065135|ENSG00000100632|ENSG00000103202|ENSG00000128951|ENSG00000138363|ENSG00000163655|ENSG00000165704|ENSG00000167900|ENSG00000239672|ENSG00000244509	120	0.00258559
	232	GO:0016032	viral process	37	ENSG00000005022|ENSG00000011304|ENSG00000041357|ENSG00000042753|ENSG00000051596|ENSG00000058804|ENSG00000072274|ENSG00000076248|ENSG00000088986|ENSG00000093000|ENSG00000096063|ENSG00000099901|ENSG00000100142|ENSG00000100387|ENSG00000105258|ENSG00000107581|ENSG00000115758|ENSG00000117632|ENSG00000126067|ENSG00000130726|ENSG00000131747|ENSG00000132341|ENSG00000137309|ENSG00000147168|ENSG00000150093…	790	0.00263642
	233	GO:0098869	cellular oxidant detoxification	7	ENSG00000091164|ENSG00000135218|ENSG00000165672|ENSG00000167468|ENSG00000167815|ENSG00000228716|ENSG00000244734	65	0.00270405
	234	GO:0071453	cellular response to oxygen levels	12	ENSG00000041357|ENSG00000100387|ENSG00000106153|ENSG00000126067|ENSG00000127483|ENSG00000134057|ENSG00000136997|ENSG00000143106|ENSG00000181061|ENSG00000185624|ENSG00000185650|ENSG00000187840	162	0.0027218
	235	GO:0044764	multi-organism cellular process	37	ENSG00000005022|ENSG00000011304|ENSG00000041357|ENSG00000042753|ENSG00000051596|ENSG00000058804|ENSG00000072274|ENSG00000076248|ENSG00000088986|ENSG00000093000|ENSG00000096063|ENSG00000099901|ENSG00000100142|ENSG00000100387|ENSG00000105258|ENSG00000107581|ENSG00000115758|ENSG00000117632|ENSG00000126067|ENSG00000130726|ENSG00000131747|ENSG00000132341|ENSG00000137309|ENSG00000147168|ENSG00000150093…	792	0.00275183
	236	GO:0045191	regulation of isotype switching	4	ENSG00000072274|ENSG00000076248|ENSG00000095002|ENSG00000176208	21	0.00284219
	237	GO:0051984	positive regulation of chromosome segregation	4	ENSG00000094804|ENSG00000134057|ENSG00000167513|ENSG00000168496	21	0.00284219
	238	GO:0032355	response to estradiol	7	ENSG00000101773|ENSG00000105220|ENSG00000106462|ENSG00000129071|ENSG00000132646|ENSG00000164032|ENSG00000164305	66	0.00295122
	239	GO:0044766	multi-organism transport	7	ENSG00000051596|ENSG00000058804|ENSG00000093000|ENSG00000132341|ENSG00000163634|ENSG00000183684|ENSG00000213024	66	0.00295122
	240	GO:1902579	multi-organism localization	7	ENSG00000051596|ENSG00000058804|ENSG00000093000|ENSG00000132341|ENSG00000163634|ENSG00000183684|ENSG00000213024	66	0.00295122
	241	GO:0070125	mitochondrial translational elongation	8	ENSG00000048544|ENSG00000074071|ENSG00000111639|ENSG00000112110|ENSG00000172172|ENSG00000172590|ENSG00000180992|ENSG00000197345	84	0.00300233
	242	GO:0043604	amide biosynthetic process	31	ENSG00000006625|ENSG00000011304|ENSG00000048544|ENSG00000070785|ENSG00000074071|ENSG00000088247|ENSG00000100714|ENSG00000102317|ENSG00000107581|ENSG00000111639|ENSG00000112110|ENSG00000112339|ENSG00000124802|ENSG00000126934|ENSG00000132341|ENSG00000132507|ENSG00000134001|ENSG00000137288|ENSG00000138363|ENSG00000158417|ENSG00000166197|ENSG00000172172|ENSG00000172590|ENSG00000178952|ENSG00000179115…	633	0.00302842
	243	GO:0042542	response to hydrogen peroxide	9	ENSG00000106462|ENSG00000118513|ENSG00000132646|ENSG00000164305|ENSG00000165672|ENSG00000172757|ENSG00000173848|ENSG00000196591|ENSG00000244734	103	0.00304011
	244	GO:0031325	positive regulation of cellular metabolic process	77	ENSG00000005249|ENSG00000041357|ENSG00000065978|ENSG00000071575|ENSG00000071794|ENSG00000072274|ENSG00000076248|ENSG00000080345|ENSG00000082146|ENSG00000088247|ENSG00000088325|ENSG00000092201|ENSG00000092853|ENSG00000094804|ENSG00000095002|ENSG00000100142|ENSG00000100225|ENSG00000100614|ENSG00000102145|ENSG00000102317|ENSG00000105258|ENSG00000105610|ENSG00000106153|ENSG00000106327|ENSG00000106462…	1974	0.00307081
	245	GO:0002200	somatic diversification of immune receptors	6	ENSG00000072274|ENSG00000076248|ENSG00000095002|ENSG00000132792|ENSG00000164104|ENSG00000176208	50	0.00312553
	246	GO:0043043	peptide biosynthetic process	29	ENSG00000006625|ENSG00000011304|ENSG00000048544|ENSG00000070785|ENSG00000074071|ENSG00000088247|ENSG00000102317|ENSG00000107581|ENSG00000111639|ENSG00000112110|ENSG00000112339|ENSG00000124802|ENSG00000126934|ENSG00000132341|ENSG00000132507|ENSG00000134001|ENSG00000137288|ENSG00000158417|ENSG00000166197|ENSG00000172172|ENSG00000172590|ENSG00000178952|ENSG00000179115|ENSG00000180992|ENSG00000185650…	581	0.0031295
	247	GO:0042127	regulation of cell proliferation	42	ENSG00000005022|ENSG00000066279|ENSG00000072274|ENSG00000089685|ENSG00000094804|ENSG00000102145|ENSG00000102265|ENSG00000106399|ENSG00000106462|ENSG00000115758|ENSG00000118513|ENSG00000123374|ENSG00000124782|ENSG00000124802|ENSG00000125995|ENSG00000127483|ENSG00000130770|ENSG00000130816|ENSG00000132507|ENSG00000134057|ENSG00000135821|ENSG00000136997|ENSG00000137309|ENSG00000140416|ENSG00000142227…	938	0.0031346
	248	GO:0002637	regulation of immunoglobulin production	5	ENSG00000072274|ENSG00000076248|ENSG00000095002|ENSG00000105220|ENSG00000176208	35	0.00319884
	249	GO:0042769	DNA damage response, detection of DNA damage	5	ENSG00000100387|ENSG00000106399|ENSG00000132646|ENSG00000143476|ENSG00000162607	35	0.00319884
	250	GO:1990748	cellular detoxification	7	ENSG00000091164|ENSG00000135218|ENSG00000165672|ENSG00000167468|ENSG00000167815|ENSG00000228716|ENSG00000244734	67	0.00321534
	251	GO:0045814	negative regulation of gene expression, epigenetic	8	ENSG00000080345|ENSG00000106462|ENSG00000130726|ENSG00000130816|ENSG00000137309|ENSG00000162521|ENSG00000164032|ENSG00000196591	85	0.00323261
	252	GO:0070126	mitochondrial translational termination	8	ENSG00000048544|ENSG00000074071|ENSG00000111639|ENSG00000112110|ENSG00000172172|ENSG00000172590|ENSG00000180992|ENSG00000197345	85	0.00323261
	253	GO:0033044	regulation of chromosome organization	16	ENSG00000080345|ENSG00000094804|ENSG00000117724|ENSG00000118513|ENSG00000130726|ENSG00000130816|ENSG00000130826|ENSG00000134057|ENSG00000135372|ENSG00000136997|ENSG00000137309|ENSG00000148773|ENSG00000164109|ENSG00000167513|ENSG00000168496|ENSG00000181625	256	0.0033279
	254	GO:0006596	polyamine biosynthetic process	3	ENSG00000102172|ENSG00000104904|ENSG00000115758	11	0.00338229
	255	GO:0009396	folic acid-containing compound biosynthetic process	3	ENSG00000100714|ENSG00000138363|ENSG00000228716	11	0.00338229
	256	GO:0015671	oxygen transport	3	ENSG00000136997|ENSG00000223609|ENSG00000244734	11	0.00338229
	257	GO:0035024	negative regulation of Rho protein signal transduction	3	ENSG00000117632|ENSG00000150093|ENSG00000164741	11	0.00338229
	258	GO:0046040	IMP metabolic process	3	ENSG00000128050|ENSG00000138363|ENSG00000165704	11	0.00338229
	259	GO:0009416	response to light stimulus	14	ENSG00000066926|ENSG00000095002|ENSG00000111142|ENSG00000132646|ENSG00000134001|ENSG00000136997|ENSG00000141030|ENSG00000143476|ENSG00000150093|ENSG00000162607|ENSG00000164305|ENSG00000165392|ENSG00000166803|ENSG00000168496	211	0.00346015
	260	GO:0010038	response to metal ion	14	ENSG00000066926|ENSG00000104267|ENSG00000105220|ENSG00000106327|ENSG00000112514|ENSG00000116161|ENSG00000125148|ENSG00000132646|ENSG00000134001|ENSG00000134057|ENSG00000138449|ENSG00000140575|ENSG00000164305|ENSG00000187193	211	0.00346015
	261	GO:0015980	energy derivation by oxidation of organic compounds	14	ENSG00000091483|ENSG00000109919|ENSG00000134057|ENSG00000136997|ENSG00000138399|ENSG00000147123|ENSG00000147684|ENSG00000151366|ENSG00000164182|ENSG00000164405|ENSG00000165264|ENSG00000169021|ENSG00000178741|ENSG00000184752	212	0.00361018
	262	GO:0000722	telomere maintenance via recombination	5	ENSG00000100479|ENSG00000106399|ENSG00000132646|ENSG00000148229|ENSG00000168496	36	0.00362792
	263	GO:0031055	chromatin remodeling at centromere	5	ENSG00000123219|ENSG00000129534|ENSG00000151725|ENSG00000153044|ENSG00000162521	36	0.00362792
	264	GO:0044786	cell cycle DNA replication	5	ENSG00000112312|ENSG00000131153|ENSG00000132646|ENSG00000163950|ENSG00000167513	36	0.00362792
	265	GO:0048146	positive regulation of fibroblast proliferation	5	ENSG00000094804|ENSG00000118513|ENSG00000134057|ENSG00000136997|ENSG00000197956	36	0.00362792
	266	GO:0010948	negative regulation of cell cycle process	15	ENSG00000041357|ENSG00000092853|ENSG00000100225|ENSG00000100387|ENSG00000106462|ENSG00000117724|ENSG00000123374|ENSG00000126067|ENSG00000132646|ENSG00000134057|ENSG00000143106|ENSG00000164109|ENSG00000167513|ENSG00000172716|ENSG00000185650	235	0.00363006
	267	GO:0007088	regulation of mitotic nuclear division	10	ENSG00000088325|ENSG00000094804|ENSG00000099901|ENSG00000117724|ENSG00000134057|ENSG00000137804|ENSG00000148773|ENSG00000164109|ENSG00000167513|ENSG00000213024	126	0.0036854
	268	GO:0072522	purine-containing compound biosynthetic process	11	ENSG00000065135|ENSG00000100714|ENSG00000103202|ENSG00000110955|ENSG00000128050|ENSG00000138363|ENSG00000154723|ENSG00000163655|ENSG00000165704|ENSG00000239672|ENSG00000241468	147	0.00373577
	269	GO:0098754	detoxification	7	ENSG00000091164|ENSG00000135218|ENSG00000165672|ENSG00000167468|ENSG00000167815|ENSG00000228716|ENSG00000244734	69	0.00379734
	270	GO:0000070	mitotic sister chromatid segregation	10	ENSG00000094804|ENSG00000117724|ENSG00000121579|ENSG00000122952|ENSG00000134057|ENSG00000136824|ENSG00000137804|ENSG00000164109|ENSG00000167513|ENSG00000213024	127	0.00390021
	271	GO:1901990	regulation of mitotic cell cycle phase transition	17	ENSG00000041357|ENSG00000092853|ENSG00000094804|ENSG00000100225|ENSG00000100387|ENSG00000106462|ENSG00000117724|ENSG00000123374|ENSG00000126067|ENSG00000132646|ENSG00000134057|ENSG00000143106|ENSG00000164109|ENSG00000167513|ENSG00000172716|ENSG00000176208|ENSG00000185650	284	0.00390764
	272	GO:0048518	positive regulation of biological process	124	ENSG00000005022|ENSG00000005249|ENSG00000005961|ENSG00000029534|ENSG00000041357|ENSG00000055118|ENSG00000065978|ENSG00000066279|ENSG00000071575|ENSG00000071794|ENSG00000072274|ENSG00000076248|ENSG00000080345|ENSG00000082146|ENSG00000085733|ENSG00000086598|ENSG00000088247|ENSG00000088325|ENSG00000088986|ENSG00000089685|ENSG00000092201|ENSG00000092853|ENSG00000094804|ENSG00000095002|ENSG00000096063…	3491	0.00395186
	273	GO:0006730	one-carbon metabolic process	4	ENSG00000100714|ENSG00000104267|ENSG00000133742|ENSG00000228716	23	0.00401717
	274	GO:0006412	translation	28	ENSG00000011304|ENSG00000048544|ENSG00000070785|ENSG00000074071|ENSG00000088247|ENSG00000102317|ENSG00000107581|ENSG00000111639|ENSG00000112110|ENSG00000112339|ENSG00000124802|ENSG00000126934|ENSG00000132341|ENSG00000132507|ENSG00000134001|ENSG00000137288|ENSG00000158417|ENSG00000166197|ENSG00000172172|ENSG00000172590|ENSG00000178952|ENSG00000179115|ENSG00000180992|ENSG00000185650|ENSG00000187840…	565	0.00405727
	275	GO:0070482	response to oxygen levels	16	ENSG00000041357|ENSG00000100387|ENSG00000106153|ENSG00000107438|ENSG00000118513|ENSG00000126067|ENSG00000127483|ENSG00000134057|ENSG00000136997|ENSG00000143106|ENSG00000164305|ENSG00000181061|ENSG00000185624|ENSG00000185650|ENSG00000187840|ENSG00000196591	262	0.00417066
	276	GO:0055072	iron ion homeostasis	6	ENSG00000072274|ENSG00000106327|ENSG00000112077|ENSG00000136997|ENSG00000138449|ENSG00000156398	53	0.00419921
	277	GO:0043623	cellular protein complex assembly	24	ENSG00000042753|ENSG00000058804|ENSG00000085733|ENSG00000100387|ENSG00000100614|ENSG00000110958|ENSG00000115091|ENSG00000117632|ENSG00000117724|ENSG00000132963|ENSG00000135218|ENSG00000137288|ENSG00000147123|ENSG00000147684|ENSG00000151366|ENSG00000153044|ENSG00000163554|ENSG00000164182|ENSG00000165264|ENSG00000167468|ENSG00000167513|ENSG00000172757|ENSG00000173898|ENSG00000184752	463	0.0043991
	278	GO:0002192	IRES-dependent translational initiation	3	ENSG00000011304|ENSG00000107581|ENSG00000187840	12	0.00441336
	279	GO:1901070	guanosine-containing compound biosynthetic process	3	ENSG00000103202|ENSG00000163655|ENSG00000239672	12	0.00441336
	280	GO:0065008	regulation of biological quality	83	ENSG00000005022|ENSG00000005249|ENSG00000005961|ENSG00000041357|ENSG00000055118|ENSG00000065978|ENSG00000066279|ENSG00000072274|ENSG00000080345|ENSG00000085733|ENSG00000088247|ENSG00000088986|ENSG00000091164|ENSG00000091483|ENSG00000100225|ENSG00000100479|ENSG00000100714|ENSG00000100749|ENSG00000102145|ENSG00000104267|ENSG00000105220|ENSG00000105610|ENSG00000106327|ENSG00000106399|ENSG00000106462…	2188	0.00444197
	281	GO:0006283	transcription-coupled nucleotide-excision repair	7	ENSG00000100142|ENSG00000100387|ENSG00000105258|ENSG00000106399|ENSG00000132646|ENSG00000141030|ENSG00000177700	71	0.00445607
	282	GO:0090305	nucleic acid phosphodiester bond hydrolysis	15	ENSG00000071894|ENSG00000076043|ENSG00000100387|ENSG00000101773|ENSG00000104889|ENSG00000105258|ENSG00000106399|ENSG00000119203|ENSG00000132646|ENSG00000145907|ENSG00000164104|ENSG00000164305|ENSG00000165392|ENSG00000168496|ENSG00000181625	241	0.00458765
	283	GO:0000387	spliceosomal snRNP assembly	5	ENSG00000100028|ENSG00000124562|ENSG00000125835|ENSG00000143977|ENSG00000167088	38	0.00460736
	284	GO:0021761	limbic system development	6	ENSG00000070785|ENSG00000106462|ENSG00000132341|ENSG00000164305|ENSG00000164405|ENSG00000172757	54	0.00461126
	285	GO:0006289	nucleotide-excision repair	9	ENSG00000100142|ENSG00000100387|ENSG00000101773|ENSG00000105258|ENSG00000106399|ENSG00000132646|ENSG00000141030|ENSG00000169139|ENSG00000177700	110	0.00471627
	286	GO:0001701	in utero embryonic development	14	ENSG00000065978|ENSG00000086598|ENSG00000095002|ENSG00000101773|ENSG00000102145|ENSG00000105220|ENSG00000130726|ENSG00000132780|ENSG00000134057|ENSG00000140416|ENSG00000141030|ENSG00000150093|ENSG00000157456|ENSG00000185650	220	0.00501178
	287	GO:0072528	pyrimidine-containing compound biosynthetic process	5	ENSG00000100632|ENSG00000103202|ENSG00000128951|ENSG00000167900|ENSG00000239672	39	0.00516161
	288	GO:0010811	positive regulation of cell-substrate adhesion	7	ENSG00000124782|ENSG00000135218|ENSG00000140575|ENSG00000148484|ENSG00000172757|ENSG00000173848|ENSG00000184371	73	0.00519765
	289	GO:0000724	double-strand break repair via homologous recombination	8	ENSG00000101773|ENSG00000106399|ENSG00000111247|ENSG00000131153|ENSG00000146263|ENSG00000165392|ENSG00000168496|ENSG00000181625	92	0.00525209
	290	GO:0009152	purine ribonucleotide biosynthetic process	10	ENSG00000065135|ENSG00000103202|ENSG00000110955|ENSG00000128050|ENSG00000138363|ENSG00000154723|ENSG00000163655|ENSG00000165704|ENSG00000239672|ENSG00000241468	133	0.00540565
	291	GO:0071822	protein complex subunit organization	50	ENSG00000042753|ENSG00000048544|ENSG00000058804|ENSG00000074071|ENSG00000085733|ENSG00000086598|ENSG00000100387|ENSG00000100614|ENSG00000106399|ENSG00000110958|ENSG00000111639|ENSG00000112110|ENSG00000112312|ENSG00000115091|ENSG00000117632|ENSG00000117724|ENSG00000130726|ENSG00000130770|ENSG00000132507|ENSG00000132963|ENSG00000134057|ENSG00000135218|ENSG00000135821|ENSG00000136824|ENSG00000136997…	1200	0.00544005
	292	GO:0000083	regulation of transcription involved in G1/S transition of mitotic cell cycle	4	ENSG00000094804|ENSG00000132646|ENSG00000167513|ENSG00000228716	25	0.00548284
	293	GO:0045737	positive regulation of cyclin-dependent protein serine/threonine kinase activity	4	ENSG00000094804|ENSG00000123975|ENSG00000134057|ENSG00000173207	25	0.00548284
	294	GO:0010257	NADH dehydrogenase complex assembly	6	ENSG00000147123|ENSG00000147684|ENSG00000151366|ENSG00000164182|ENSG00000165264|ENSG00000184752	56	0.00552362
	295	GO:0032981	mitochondrial respiratory chain complex I assembly	6	ENSG00000147123|ENSG00000147684|ENSG00000151366|ENSG00000164182|ENSG00000165264|ENSG00000184752	56	0.00552362
	296	GO:0097031	mitochondrial respiratory chain complex I biogenesis	6	ENSG00000147123|ENSG00000147684|ENSG00000151366|ENSG00000164182|ENSG00000165264|ENSG00000184752	56	0.00552362
	297	GO:0030099	myeloid cell differentiation	15	ENSG00000072274|ENSG00000102145|ENSG00000104267|ENSG00000105610|ENSG00000112077|ENSG00000130770|ENSG00000136997|ENSG00000150867|ENSG00000164104|ENSG00000164305|ENSG00000165672|ENSG00000169877|ENSG00000184371|ENSG00000185650|ENSG00000198728	246	0.00553451
	298	GO:0009156	ribonucleoside monophosphate biosynthetic process	7	ENSG00000110955|ENSG00000128050|ENSG00000138363|ENSG00000154723|ENSG00000163655|ENSG00000165704|ENSG00000241468	74	0.00560146
	299	GO:0000725	recombinational repair	8	ENSG00000101773|ENSG00000106399|ENSG00000111247|ENSG00000131153|ENSG00000146263|ENSG00000165392|ENSG00000168496|ENSG00000181625	93	0.00560527
	300	GO:0009893	positive regulation of metabolic process	80	ENSG00000005249|ENSG00000041357|ENSG00000065978|ENSG00000071575|ENSG00000071794|ENSG00000072274|ENSG00000076248|ENSG00000080345|ENSG00000082146|ENSG00000086598|ENSG00000088247|ENSG00000088325|ENSG00000092201|ENSG00000092853|ENSG00000094804|ENSG00000095002|ENSG00000100142|ENSG00000100225|ENSG00000100614|ENSG00000102145|ENSG00000102317|ENSG00000104904|ENSG00000105258|ENSG00000105610|ENSG00000106153…	2113	0.00560629
	301	GO:0042401	cellular biogenic amine biosynthetic process	3	ENSG00000102172|ENSG00000104904|ENSG00000115758	13	0.00561495
	302	GO:0051782	negative regulation of cell division	3	ENSG00000066279|ENSG00000091651|ENSG00000136997	13	0.00561495
	303	GO:0090266	regulation of mitotic cell cycle spindle assembly checkpoint	3	ENSG00000134057|ENSG00000164109|ENSG00000167513	13	0.00561495
	304	GO:1903504	regulation of mitotic spindle checkpoint	3	ENSG00000134057|ENSG00000164109|ENSG00000167513	13	0.00561495
	305	GO:1990776	response to angiotensin	3	ENSG00000094804|ENSG00000104267|ENSG00000140575	13	0.00561495
	306	GO:1901987	regulation of cell cycle phase transition	17	ENSG00000041357|ENSG00000092853|ENSG00000094804|ENSG00000100225|ENSG00000100387|ENSG00000106462|ENSG00000117724|ENSG00000123374|ENSG00000126067|ENSG00000132646|ENSG00000134057|ENSG00000143106|ENSG00000164109|ENSG00000167513|ENSG00000172716|ENSG00000176208|ENSG00000185650	295	0.00570208
	307	GO:0001666	response to hypoxia	15	ENSG00000041357|ENSG00000100387|ENSG00000106153|ENSG00000107438|ENSG00000118513|ENSG00000126067|ENSG00000127483|ENSG00000134057|ENSG00000136997|ENSG00000143106|ENSG00000164305|ENSG00000181061|ENSG00000185624|ENSG00000185650|ENSG00000187840	247	0.00574164
	308	GO:0006284	base-excision repair	5	ENSG00000076248|ENSG00000106399|ENSG00000129071|ENSG00000137309|ENSG00000165392	40	0.00576147
	309	GO:0016445	somatic diversification of immunoglobulins	5	ENSG00000072274|ENSG00000076248|ENSG00000095002|ENSG00000132792|ENSG00000176208	40	0.00576147
	310	GO:1901068	guanosine-containing compound metabolic process	5	ENSG00000065135|ENSG00000103202|ENSG00000163655|ENSG00000165704|ENSG00000239672	40	0.00576147
	311	GO:0051783	regulation of nuclear division	10	ENSG00000088325|ENSG00000094804|ENSG00000099901|ENSG00000117724|ENSG00000134057|ENSG00000137804|ENSG00000148773|ENSG00000164109|ENSG00000167513|ENSG00000213024	135	0.00599755
	312	GO:0030261	chromosome condensation	4	ENSG00000131747|ENSG00000134057|ENSG00000136824|ENSG00000137804	26	0.00633378
	313	GO:0031297	replication fork processing	4	ENSG00000132646|ENSG00000146263|ENSG00000165392|ENSG00000183684	26	0.00633378
	314	GO:0019985	translesion synthesis	5	ENSG00000100479|ENSG00000106399|ENSG00000132646|ENSG00000143476|ENSG00000166803	41	0.00640883
	315	GO:0030902	hindbrain development	7	ENSG00000106462|ENSG00000138363|ENSG00000150093|ENSG00000164405|ENSG00000164741|ENSG00000173898|ENSG00000198728	76	0.00647898
	316	GO:0034605	cellular response to heat	8	ENSG00000058804|ENSG00000093000|ENSG00000106399|ENSG00000110958|ENSG00000134001|ENSG00000148773|ENSG00000196591|ENSG00000213024	96	0.00677404
	317	GO:0048871	multicellular organismal homeostasis	12	ENSG00000005249|ENSG00000072274|ENSG00000091483|ENSG00000102145|ENSG00000104267|ENSG00000112077|ENSG00000117632|ENSG00000135218|ENSG00000138449|ENSG00000154639|ENSG00000184371|ENSG00000198728	182	0.00690549
	318	GO:0000075	cell cycle checkpoint	13	ENSG00000092853|ENSG00000094804|ENSG00000095002|ENSG00000101773|ENSG00000117724|ENSG00000122952|ENSG00000123374|ENSG00000131747|ENSG00000132646|ENSG00000134057|ENSG00000143476|ENSG00000164109|ENSG00000167513	205	0.00692585
	319	GO:0051983	regulation of chromosome segregation	7	ENSG00000094804|ENSG00000117724|ENSG00000134057|ENSG00000148773|ENSG00000164109|ENSG00000167513|ENSG00000168496	77	0.00695427
	320	GO:0006595	polyamine metabolic process	3	ENSG00000102172|ENSG00000104904|ENSG00000115758	14	0.00699404
	321	GO:0009309	amine biosynthetic process	3	ENSG00000102172|ENSG00000104904|ENSG00000115758	14	0.00699404
	322	GO:0042744	hydrogen peroxide catabolic process	3	ENSG00000165672|ENSG00000167815|ENSG00000244734	14	0.00699404
	323	GO:0045655	regulation of monocyte differentiation	3	ENSG00000136997|ENSG00000184371|ENSG00000185650	14	0.00699404
	324	GO:0032543	mitochondrial translation	9	ENSG00000048544|ENSG00000074071|ENSG00000111639|ENSG00000112110|ENSG00000137288|ENSG00000172172|ENSG00000172590|ENSG00000180992|ENSG00000197345	117	0.00703677
	325	GO:0036293	response to decreased oxygen levels	15	ENSG00000041357|ENSG00000100387|ENSG00000106153|ENSG00000107438|ENSG00000118513|ENSG00000126067|ENSG00000127483|ENSG00000134057|ENSG00000136997|ENSG00000143106|ENSG00000164305|ENSG00000181061|ENSG00000185624|ENSG00000185650|ENSG00000187840	253	0.00711974
	326	GO:0007094	mitotic spindle assembly checkpoint	4	ENSG00000117724|ENSG00000134057|ENSG00000164109|ENSG00000167513	27	0.00726803
	327	GO:0021695	cerebellar cortex development	4	ENSG00000106462|ENSG00000164405|ENSG00000173898|ENSG00000198728	27	0.00726803
	328	GO:0051099	positive regulation of binding	9	ENSG00000112312|ENSG00000117632|ENSG00000130726|ENSG00000132341|ENSG00000134001|ENSG00000163554|ENSG00000164104|ENSG00000167513|ENSG00000239672	118	0.00742918
	329	GO:0010941	regulation of cell death	44	ENSG00000005022|ENSG00000076248|ENSG00000082146|ENSG00000085733|ENSG00000088986|ENSG00000089685|ENSG00000095002|ENSG00000100225|ENSG00000102145|ENSG00000102265|ENSG00000105220|ENSG00000109919|ENSG00000116161|ENSG00000118513|ENSG00000124802|ENSG00000130770|ENSG00000131747|ENSG00000132792|ENSG00000134001|ENSG00000134308|ENSG00000136997|ENSG00000138449|ENSG00000142864|ENSG00000150093|ENSG00000164104…	1044	0.00748661
	330	GO:0033238	regulation of cellular amine metabolic process	6	ENSG00000041357|ENSG00000104904|ENSG00000115758|ENSG00000126067|ENSG00000143106|ENSG00000165704	60	0.00773395
	331	GO:0002562	somatic diversification of immune receptors via germline recombination within a single locus	5	ENSG00000072274|ENSG00000076248|ENSG00000095002|ENSG00000164104|ENSG00000176208	43	0.0078535
	332	GO:0016444	somatic cell DNA recombination	5	ENSG00000072274|ENSG00000076248|ENSG00000095002|ENSG00000164104|ENSG00000176208	43	0.0078535
	333	GO:0030071	regulation of mitotic metaphase/anaphase transition	5	ENSG00000094804|ENSG00000117724|ENSG00000134057|ENSG00000164109|ENSG00000167513	43	0.0078535
	334	GO:1902099	regulation of metaphase/anaphase transition of cell cycle	5	ENSG00000094804|ENSG00000117724|ENSG00000134057|ENSG00000164109|ENSG00000167513	43	0.0078535
	335	GO:0001302	replicative cell aging	2	ENSG00000125995|ENSG00000165392	5	0.00795997
	336	GO:0003062	regulation of heart rate by chemical signal	2	ENSG00000055118|ENSG00000140416	5	0.00795997
	337	GO:0006398	mRNA 3'-end processing by stem-loop binding and cleavage	2	ENSG00000119203|ENSG00000163950	5	0.00795997
	338	GO:0017085	response to insecticide	2	ENSG00000066926|ENSG00000134057	5	0.00795997
	339	GO:0030174	regulation of DNA-dependent DNA replication initiation	2	ENSG00000123374|ENSG00000167513	5	0.00795997
	340	GO:0036015	response to interleukin-3	2	ENSG00000100368|ENSG00000125148	5	0.00795997
	341	GO:0036016	cellular response to interleukin-3	2	ENSG00000100368|ENSG00000125148	5	0.00795997
	342	GO:0036017	response to erythropoietin	2	ENSG00000125148|ENSG00000187193	5	0.00795997
	343	GO:0036018	cellular response to erythropoietin	2	ENSG00000125148|ENSG00000187193	5	0.00795997
	344	GO:0045901	positive regulation of translational elongation	2	ENSG00000132507|ENSG00000253626	5	0.00795997
	345	GO:0048304	positive regulation of isotype switching to IgG isotypes	2	ENSG00000095002|ENSG00000176208	5	0.00795997
	346	GO:0051029	rRNA transport	2	ENSG00000112110|ENSG00000128311	5	0.00795997
	347	GO:0042981	regulation of apoptotic process	41	ENSG00000005022|ENSG00000076248|ENSG00000082146|ENSG00000085733|ENSG00000088986|ENSG00000089685|ENSG00000095002|ENSG00000102145|ENSG00000102265|ENSG00000105220|ENSG00000109919|ENSG00000118513|ENSG00000124802|ENSG00000130770|ENSG00000131747|ENSG00000132792|ENSG00000134001|ENSG00000134308|ENSG00000136997|ENSG00000138449|ENSG00000142864|ENSG00000150093|ENSG00000164104|ENSG00000164109|ENSG00000164305…	961	0.00801781
	348	GO:0070887	cellular response to chemical stimulus	68	ENSG00000005249|ENSG00000011304|ENSG00000041357|ENSG00000055118|ENSG00000066926|ENSG00000072274|ENSG00000073111|ENSG00000088247|ENSG00000091164|ENSG00000094804|ENSG00000100142|ENSG00000100225|ENSG00000100368|ENSG00000100387|ENSG00000100614|ENSG00000102145|ENSG00000104267|ENSG00000105258|ENSG00000105610|ENSG00000106153|ENSG00000106327|ENSG00000106462|ENSG00000110958|ENSG00000116161|ENSG00000118513…	1770	0.00807218
	349	GO:0071248	cellular response to metal ion	8	ENSG00000106327|ENSG00000116161|ENSG00000125148|ENSG00000134001|ENSG00000134057|ENSG00000138449|ENSG00000140575|ENSG00000187193	99	0.00811849
	350	GO:0002712	regulation of B cell mediated immunity	4	ENSG00000072274|ENSG00000076248|ENSG00000095002|ENSG00000176208	28	0.00828879
	351	GO:0002889	regulation of immunoglobulin mediated immune response	4	ENSG00000072274|ENSG00000076248|ENSG00000095002|ENSG00000176208	28	0.00828879
	352	GO:0006221	pyrimidine nucleotide biosynthetic process	4	ENSG00000100632|ENSG00000103202|ENSG00000128951|ENSG00000239672	28	0.00828879
	353	GO:1904031	positive regulation of cyclin-dependent protein kinase activity	4	ENSG00000094804|ENSG00000123975|ENSG00000134057|ENSG00000173207	28	0.00828879
	354	GO:0033045	regulation of sister chromatid segregation	6	ENSG00000094804|ENSG00000117724|ENSG00000134057|ENSG00000164109|ENSG00000167513|ENSG00000168496	61	0.00837362
	355	GO:0007093	mitotic cell cycle checkpoint	10	ENSG00000092853|ENSG00000095002|ENSG00000117724|ENSG00000122952|ENSG00000123374|ENSG00000131747|ENSG00000132646|ENSG00000134057|ENSG00000164109|ENSG00000167513	142	0.00847556
	356	GO:0000076	DNA replication checkpoint	3	ENSG00000092853|ENSG00000094804|ENSG00000167513	15	0.00855657
	357	GO:0002190	cap-independent translational initiation	3	ENSG00000011304|ENSG00000107581|ENSG00000187840	15	0.00855657
	358	GO:0019430	removal of superoxide radicals	3	ENSG00000135218|ENSG00000167815|ENSG00000228716	15	0.00855657
	359	GO:0042559	pteridine-containing compound biosynthetic process	3	ENSG00000100714|ENSG00000138363|ENSG00000228716	15	0.00855657
	360	GO:0046653	tetrahydrofolate metabolic process	3	ENSG00000100714|ENSG00000138363|ENSG00000228716	15	0.00855657
	361	GO:0090231	regulation of spindle checkpoint	3	ENSG00000134057|ENSG00000164109|ENSG00000167513	15	0.00855657
	362	GO:0002520	immune system development	27	ENSG00000072274|ENSG00000076248|ENSG00000095002|ENSG00000100225|ENSG00000102145|ENSG00000104267|ENSG00000105610|ENSG00000112077|ENSG00000118513|ENSG00000130770|ENSG00000131747|ENSG00000132792|ENSG00000136997|ENSG00000138449|ENSG00000150093|ENSG00000150867|ENSG00000157456|ENSG00000163554|ENSG00000164104|ENSG00000164305|ENSG00000165672|ENSG00000169877|ENSG00000176208|ENSG00000182512|ENSG00000184371…	571	0.00871022
	363	GO:0045935	positive regulation of nucleobase-containing compound metabolic process	47	ENSG00000065978|ENSG00000071794|ENSG00000072274|ENSG00000076248|ENSG00000080345|ENSG00000088247|ENSG00000092201|ENSG00000095002|ENSG00000100142|ENSG00000100614|ENSG00000102145|ENSG00000105258|ENSG00000105610|ENSG00000106153|ENSG00000106327|ENSG00000110958|ENSG00000116161|ENSG00000118513|ENSG00000123374|ENSG00000123975|ENSG00000124782|ENSG00000126934|ENSG00000130726|ENSG00000130816|ENSG00000130826…	1142	0.00879275
	364	GO:0009636	response to toxic substance	10	ENSG00000066926|ENSG00000091164|ENSG00000128309|ENSG00000134057|ENSG00000135218|ENSG00000165672|ENSG00000167468|ENSG00000167815|ENSG00000228716|ENSG00000244734	143	0.00888566
	365	GO:0007005	mitochondrion organization	23	ENSG00000005022|ENSG00000006625|ENSG00000085733|ENSG00000088986|ENSG00000100216|ENSG00000100225|ENSG00000106153|ENSG00000106554|ENSG00000109919|ENSG00000110955|ENSG00000130770|ENSG00000134308|ENSG00000137288|ENSG00000144848|ENSG00000147123|ENSG00000147684|ENSG00000150779|ENSG00000151366|ENSG00000154639|ENSG00000164182|ENSG00000165264|ENSG00000165672|ENSG00000184752	465	0.00907283
	366	GO:0009408	response to heat	9	ENSG00000058804|ENSG00000070785|ENSG00000093000|ENSG00000106399|ENSG00000110958|ENSG00000134001|ENSG00000148773|ENSG00000196591|ENSG00000213024	122	0.00916834
	367	GO:0010810	regulation of cell-substrate adhesion	9	ENSG00000124782|ENSG00000135218|ENSG00000140575|ENSG00000148484|ENSG00000164741|ENSG00000172757|ENSG00000173848|ENSG00000184371|ENSG00000198728	122	0.00916834
	368	GO:0071241	cellular response to inorganic substance	9	ENSG00000106327|ENSG00000116161|ENSG00000123374|ENSG00000125148|ENSG00000134001|ENSG00000134057|ENSG00000138449|ENSG00000140575|ENSG00000187193	122	0.00916834
	369	GO:0046134	pyrimidine nucleoside biosynthetic process	4	ENSG00000103202|ENSG00000128951|ENSG00000167900|ENSG00000239672	29	0.00939913
	370	GO:0071173	spindle assembly checkpoint	4	ENSG00000117724|ENSG00000134057|ENSG00000164109|ENSG00000167513	29	0.00939913
	371	GO:0071174	mitotic spindle checkpoint	4	ENSG00000117724|ENSG00000134057|ENSG00000164109|ENSG00000167513	29	0.00939913
	372	GO:0006120	mitochondrial electron transport, NADH to ubiquinone	5	ENSG00000147123|ENSG00000147684|ENSG00000151366|ENSG00000165264|ENSG00000184752	45	0.00951017
	373	GO:0007091	metaphase/anaphase transition of mitotic cell cycle	5	ENSG00000094804|ENSG00000117724|ENSG00000134057|ENSG00000164109|ENSG00000167513	45	0.00951017
	374	GO:0010965	regulation of mitotic sister chromatid separation	5	ENSG00000094804|ENSG00000117724|ENSG00000134057|ENSG00000164109|ENSG00000167513	45	0.00951017
	375	GO:0044784	metaphase/anaphase transition of cell cycle	5	ENSG00000094804|ENSG00000117724|ENSG00000134057|ENSG00000164109|ENSG00000167513	45	0.00951017
	376	GO:1905818	regulation of chromosome separation	5	ENSG00000094804|ENSG00000117724|ENSG00000134057|ENSG00000164109|ENSG00000167513	45	0.00951017
	377	GO:0043067	regulation of programmed cell death	41	ENSG00000005022|ENSG00000076248|ENSG00000082146|ENSG00000085733|ENSG00000088986|ENSG00000089685|ENSG00000095002|ENSG00000102145|ENSG00000102265|ENSG00000105220|ENSG00000109919|ENSG00000118513|ENSG00000124802|ENSG00000130770|ENSG00000131747|ENSG00000132792|ENSG00000134001|ENSG00000134308|ENSG00000136997|ENSG00000138449|ENSG00000142864|ENSG00000150093|ENSG00000164104|ENSG00000164109|ENSG00000164305…	972	0.0096503
	378	GO:0021543	pallium development	8	ENSG00000066279|ENSG00000070785|ENSG00000106462|ENSG00000132341|ENSG00000138363|ENSG00000164305|ENSG00000164405|ENSG00000172757	102	0.00965401
	379	GO:0016925	protein sumoylation	7	ENSG00000058804|ENSG00000089685|ENSG00000093000|ENSG00000130726|ENSG00000131747|ENSG00000132646|ENSG00000213024	82	0.00972741
	380	GO:0010608	posttranscriptional regulation of gene expression	21	ENSG00000041357|ENSG00000065978|ENSG00000070785|ENSG00000088247|ENSG00000102317|ENSG00000126067|ENSG00000126934|ENSG00000130826|ENSG00000132341|ENSG00000132507|ENSG00000134001|ENSG00000135829|ENSG00000137288|ENSG00000142864|ENSG00000143106|ENSG00000158417|ENSG00000166197|ENSG00000185650|ENSG00000187840|ENSG00000228716|ENSG00000253626	415	0.00974315
	381	GO:0009260	ribonucleotide biosynthetic process	10	ENSG00000065135|ENSG00000103202|ENSG00000110955|ENSG00000128050|ENSG00000138363|ENSG00000154723|ENSG00000163655|ENSG00000165704|ENSG00000239672|ENSG00000241468	145	0.00975139
	382	GO:0000079	regulation of cyclin-dependent protein serine/threonine kinase activity	6	ENSG00000094804|ENSG00000100225|ENSG00000123975|ENSG00000134057|ENSG00000164305|ENSG00000173207	63	0.00976544
	383	GO:0051304	chromosome separation	6	ENSG00000094804|ENSG00000117724|ENSG00000131747|ENSG00000134057|ENSG00000164109|ENSG00000167513	63	0.00976544
	384	GO:0010564	regulation of cell cycle process	23	ENSG00000041357|ENSG00000088325|ENSG00000092853|ENSG00000094804|ENSG00000099901|ENSG00000100225|ENSG00000100387|ENSG00000106462|ENSG00000117724|ENSG00000123374|ENSG00000126067|ENSG00000132646|ENSG00000134057|ENSG00000137804|ENSG00000143106|ENSG00000148773|ENSG00000164109|ENSG00000167513|ENSG00000168496|ENSG00000172716|ENSG00000176208|ENSG00000185650|ENSG00000213024	469	0.00999444
	385	GO:0019058	viral life cycle	20	ENSG00000011304|ENSG00000051596|ENSG00000058804|ENSG00000072274|ENSG00000093000|ENSG00000096063|ENSG00000100142|ENSG00000105258|ENSG00000107581|ENSG00000130726|ENSG00000131747|ENSG00000132341|ENSG00000150093|ENSG00000154639|ENSG00000163634|ENSG00000177700|ENSG00000183684|ENSG00000185624|ENSG00000213024|ENSG00000244509	390	0.0100412
	386	GO:0051186	cofactor metabolic process	17	ENSG00000066926|ENSG00000090013|ENSG00000100714|ENSG00000105220|ENSG00000108439|ENSG00000109919|ENSG00000111843|ENSG00000114054|ENSG00000126088|ENSG00000130770|ENSG00000138363|ENSG00000143158|ENSG00000152620|ENSG00000163554|ENSG00000170522|ENSG00000228716|ENSG00000256269	313	0.0100431
	387	GO:0010389	regulation of G2/M transition of mitotic cell cycle	8	ENSG00000041357|ENSG00000092853|ENSG00000100387|ENSG00000117724|ENSG00000123374|ENSG00000126067|ENSG00000134057|ENSG00000143106	103	0.010211
	388	GO:0010712	regulation of collagen metabolic process	3	ENSG00000118513|ENSG00000150093|ENSG00000196591	16	0.0103075
	389	GO:0021680	cerebellar Purkinje cell layer development	3	ENSG00000164405|ENSG00000173898|ENSG00000198728	16	0.0103075
	390	GO:0036297	interstrand cross-link repair	5	ENSG00000077152|ENSG00000106399|ENSG00000111247|ENSG00000162607|ENSG00000181625	46	0.0104224
	391	GO:0060968	regulation of gene silencing	5	ENSG00000123374|ENSG00000126934|ENSG00000130726|ENSG00000130816|ENSG00000137309	46	0.0104224
	392	GO:0006298	mismatch repair	4	ENSG00000095002|ENSG00000104889|ENSG00000106399|ENSG00000132646	30	0.0106019
	393	GO:0045005	DNA-dependent DNA replication maintenance of fidelity	4	ENSG00000132646|ENSG00000146263|ENSG00000165392|ENSG00000183684	30	0.0106019
	394	GO:0045841	negative regulation of mitotic metaphase/anaphase transition	4	ENSG00000117724|ENSG00000134057|ENSG00000164109|ENSG00000167513	30	0.0106019
	395	GO:1902100	negative regulation of metaphase/anaphase transition of cell cycle	4	ENSG00000117724|ENSG00000134057|ENSG00000164109|ENSG00000167513	30	0.0106019
	396	GO:1905819	negative regulation of chromosome separation	4	ENSG00000117724|ENSG00000134057|ENSG00000164109|ENSG00000167513	30	0.0106019
	397	GO:2000816	negative regulation of mitotic sister chromatid separation	4	ENSG00000117724|ENSG00000134057|ENSG00000164109|ENSG00000167513	30	0.0106019
	398	GO:0045931	positive regulation of mitotic cell cycle	8	ENSG00000094804|ENSG00000099901|ENSG00000134057|ENSG00000137804|ENSG00000164109|ENSG00000167513|ENSG00000187840|ENSG00000213024	104	0.0107914
	399	GO:2001251	negative regulation of chromosome organization	8	ENSG00000117724|ENSG00000130816|ENSG00000134057|ENSG00000135372|ENSG00000137309|ENSG00000164109|ENSG00000167513|ENSG00000181625	104	0.0107914
	400	GO:0051170	nuclear import	13	ENSG00000093000|ENSG00000099901|ENSG00000100028|ENSG00000100614|ENSG00000125835|ENSG00000130726|ENSG00000132341|ENSG00000135218|ENSG00000143977|ENSG00000167088|ENSG00000168734|ENSG00000172757|ENSG00000213024	217	0.0108989
	401	GO:0033108	mitochondrial respiratory chain complex assembly	7	ENSG00000137288|ENSG00000147123|ENSG00000147684|ENSG00000151366|ENSG00000164182|ENSG00000165264|ENSG00000184752	84	0.0110363
	402	GO:0044344	cellular response to fibroblast growth factor stimulus	7	ENSG00000011304|ENSG00000100142|ENSG00000105258|ENSG00000140575|ENSG00000169813|ENSG00000177700|ENSG00000185650	84	0.0110363
	403	GO:0046390	ribose phosphate biosynthetic process	10	ENSG00000065135|ENSG00000103202|ENSG00000110955|ENSG00000128050|ENSG00000138363|ENSG00000154723|ENSG00000163655|ENSG00000165704|ENSG00000239672|ENSG00000241468	148	0.0111689
	404	GO:0051306	mitotic sister chromatid separation	5	ENSG00000094804|ENSG00000117724|ENSG00000134057|ENSG00000164109|ENSG00000167513	47	0.0113928
	405	GO:0006189	'de novo' IMP biosynthetic process	2	ENSG00000128050|ENSG00000138363	6	0.0117115
	406	GO:0010792	DNA double-strand break processing involved in repair via single-strand annealing	2	ENSG00000101773|ENSG00000181625	6	0.0117115
	407	GO:0015684	ferrous iron transport	2	ENSG00000106327|ENSG00000138449	6	0.0117115
	408	GO:0043045	DNA methylation involved in embryo development	2	ENSG00000130726|ENSG00000130816	6	0.0117115
	409	GO:0048387	negative regulation of retinoic acid receptor signaling pathway	2	ENSG00000106462|ENSG00000162496	6	0.0117115
	410	GO:0090308	regulation of methylation-dependent chromatin silencing	2	ENSG00000130726|ENSG00000130816	6	0.0117115
	411	GO:1901538	changes to DNA methylation involved in embryo development	2	ENSG00000130726|ENSG00000130816	6	0.0117115
	412	GO:1903608	protein localization to cytoplasmic stress granule	2	ENSG00000065978|ENSG00000135829	6	0.0117115
	413	GO:0090304	nucleic acid metabolic process	133	ENSG00000011304|ENSG00000041357|ENSG00000051596|ENSG00000055044|ENSG00000058804|ENSG00000065978|ENSG00000071794|ENSG00000071894|ENSG00000072274|ENSG00000073111|ENSG00000076003|ENSG00000076043|ENSG00000076248|ENSG00000077152|ENSG00000080345|ENSG00000088247|ENSG00000088986|ENSG00000089685|ENSG00000091127|ENSG00000091651|ENSG00000092201|ENSG00000092853|ENSG00000093000|ENSG00000094804|ENSG00000095002…	3898	0.0117621
	414	GO:0002204	somatic recombination of immunoglobulin genes involved in immune response	4	ENSG00000072274|ENSG00000076248|ENSG00000095002|ENSG00000176208	31	0.0118999
	415	GO:0002208	somatic diversification of immunoglobulins involved in immune response	4	ENSG00000072274|ENSG00000076248|ENSG00000095002|ENSG00000176208	31	0.0118999
	416	GO:0045190	isotype switching	4	ENSG00000072274|ENSG00000076248|ENSG00000095002|ENSG00000176208	31	0.0118999
	417	GO:0045840	positive regulation of mitotic nuclear division	4	ENSG00000099901|ENSG00000137804|ENSG00000167513|ENSG00000213024	31	0.0118999
	418	GO:1904029	regulation of cyclin-dependent protein kinase activity	6	ENSG00000094804|ENSG00000100225|ENSG00000123975|ENSG00000134057|ENSG00000164305|ENSG00000173207	66	0.012151
	419	GO:0009219	pyrimidine deoxyribonucleotide metabolic process	3	ENSG00000076248|ENSG00000128951|ENSG00000129071	17	0.0122507
	420	GO:0044246	regulation of multicellular organismal metabolic process	3	ENSG00000118513|ENSG00000150093|ENSG00000196591	17	0.0122507
	421	GO:0071450	cellular response to oxygen radical	3	ENSG00000135218|ENSG00000167815|ENSG00000228716	17	0.0122507
	422	GO:0071451	cellular response to superoxide	3	ENSG00000135218|ENSG00000167815|ENSG00000228716	17	0.0122507
	423	GO:0009987	cellular process	298	ENSG00000005022|ENSG00000005249|ENSG00000005961|ENSG00000006625|ENSG00000011304|ENSG00000029534|ENSG00000041357|ENSG00000042753|ENSG00000048544|ENSG00000051596|ENSG00000055044|ENSG00000055118|ENSG00000058804|ENSG00000065135|ENSG00000065978|ENSG00000066279|ENSG00000066926|ENSG00000068489|ENSG00000070785|ENSG00000071575|ENSG00000071794|ENSG00000071894|ENSG00000072274|ENSG00000073111|ENSG00000074071…	9894	0.0123311
	424	GO:0006997	nucleus organization	9	ENSG00000058804|ENSG00000093000|ENSG00000096063|ENSG00000100749|ENSG00000134057|ENSG00000157456|ENSG00000164104|ENSG00000166197|ENSG00000213024	128	0.0123335
	425	GO:0021549	cerebellum development	5	ENSG00000106462|ENSG00000138363|ENSG00000164405|ENSG00000173898|ENSG00000198728	48	0.0124229
	426	GO:0031570	DNA integrity checkpoint	10	ENSG00000092853|ENSG00000094804|ENSG00000095002|ENSG00000101773|ENSG00000123374|ENSG00000131747|ENSG00000132646|ENSG00000134057|ENSG00000143476|ENSG00000167513	151	0.0127376
	427	GO:0008543	fibroblast growth factor receptor signaling pathway	6	ENSG00000011304|ENSG00000100142|ENSG00000105258|ENSG00000140575|ENSG00000169813|ENSG00000177700	67	0.0130299
	428	GO:0055076	transition metal ion homeostasis	7	ENSG00000072274|ENSG00000106327|ENSG00000112077|ENSG00000125148|ENSG00000136997|ENSG00000138449|ENSG00000156398	87	0.0132329
	429	GO:0071774	response to fibroblast growth factor	7	ENSG00000011304|ENSG00000100142|ENSG00000105258|ENSG00000140575|ENSG00000169813|ENSG00000177700|ENSG00000185650	87	0.0132329
	430	GO:0006409	tRNA export from nucleus	4	ENSG00000058804|ENSG00000093000|ENSG00000132341|ENSG00000213024	32	0.0132955
	431	GO:0033048	negative regulation of mitotic sister chromatid segregation	4	ENSG00000117724|ENSG00000134057|ENSG00000164109|ENSG00000167513	32	0.0132955
	432	GO:0071431	tRNA-containing ribonucleoprotein complex export from nucleus	4	ENSG00000058804|ENSG00000093000|ENSG00000132341|ENSG00000213024	32	0.0132955
	433	GO:0009314	response to radiation	17	ENSG00000066926|ENSG00000095002|ENSG00000109919|ENSG00000111142|ENSG00000111247|ENSG00000132646|ENSG00000134001|ENSG00000136997|ENSG00000141030|ENSG00000143476|ENSG00000150093|ENSG00000162607|ENSG00000164305|ENSG00000165392|ENSG00000166803|ENSG00000168496|ENSG00000173848	323	0.0134065
	434	GO:1902108	regulation of mitochondrial membrane permeability involved in apoptotic process	5	ENSG00000005022|ENSG00000088986|ENSG00000109919|ENSG00000130770|ENSG00000134308	49	0.0135144
	435	GO:0007160	cell-matrix adhesion	9	ENSG00000005961|ENSG00000085733|ENSG00000135218|ENSG00000140575|ENSG00000150093|ENSG00000164741|ENSG00000172757|ENSG00000184371|ENSG00000198728	130	0.0135509
	436	GO:0051130	positive regulation of cellular component organization	35	ENSG00000029534|ENSG00000080345|ENSG00000085733|ENSG00000088986|ENSG00000099901|ENSG00000100225|ENSG00000100387|ENSG00000105879|ENSG00000106327|ENSG00000106399|ENSG00000106462|ENSG00000115091|ENSG00000118513|ENSG00000124782|ENSG00000130726|ENSG00000130770|ENSG00000130816|ENSG00000130826|ENSG00000132507|ENSG00000134057|ENSG00000134308|ENSG00000135218|ENSG00000137804|ENSG00000140416|ENSG00000140575…	820	0.0139177
	437	GO:0031589	cell-substrate adhesion	12	ENSG00000005961|ENSG00000085733|ENSG00000124782|ENSG00000135218|ENSG00000140575|ENSG00000148484|ENSG00000150093|ENSG00000164741|ENSG00000172757|ENSG00000173848|ENSG00000184371|ENSG00000198728	200	0.0139923
	438	GO:0031935	regulation of chromatin silencing	3	ENSG00000130726|ENSG00000130816|ENSG00000137309	18	0.0143896
	439	GO:0032232	negative regulation of actin filament bundle assembly	3	ENSG00000117632|ENSG00000164741|ENSG00000172757	18	0.0143896
	440	GO:0032986	protein-DNA complex disassembly	3	ENSG00000092201|ENSG00000136997|ENSG00000137309	18	0.0143896
	441	GO:0000154	rRNA modification	4	ENSG00000055044|ENSG00000101361|ENSG00000130826|ENSG00000135372	33	0.0147911
	442	GO:0006879	cellular iron ion homeostasis	4	ENSG00000072274|ENSG00000106327|ENSG00000136997|ENSG00000138449	33	0.0147911
	443	GO:0042398	cellular modified amino acid biosynthetic process	4	ENSG00000006625|ENSG00000100714|ENSG00000138363|ENSG00000228716	33	0.0147911
	444	GO:0046580	negative regulation of Ras protein signal transduction	4	ENSG00000117632|ENSG00000150093|ENSG00000164741|ENSG00000213024	33	0.0147911
	445	GO:0051031	tRNA transport	4	ENSG00000058804|ENSG00000093000|ENSG00000132341|ENSG00000213024	33	0.0147911
	446	GO:0051058	negative regulation of small GTPase mediated signal transduction	4	ENSG00000117632|ENSG00000150093|ENSG00000164741|ENSG00000213024	33	0.0147911
	447	GO:1902749	regulation of cell cycle G2/M phase transition	8	ENSG00000041357|ENSG00000092853|ENSG00000100387|ENSG00000117724|ENSG00000123374|ENSG00000126067|ENSG00000134057|ENSG00000143106	110	0.0147995
	448	GO:0044106	cellular amine metabolic process	7	ENSG00000041357|ENSG00000102172|ENSG00000104904|ENSG00000115758|ENSG00000126067|ENSG00000143106|ENSG00000165704	89	0.0148614
	449	GO:0006282	regulation of DNA repair	6	ENSG00000080345|ENSG00000111247|ENSG00000130726|ENSG00000132646|ENSG00000162607|ENSG00000169139	69	0.0149196
	450	GO:0006342	chromatin silencing	6	ENSG00000080345|ENSG00000130726|ENSG00000130816|ENSG00000137309|ENSG00000164032|ENSG00000196591	69	0.0149196
	451	GO:0051436	negative regulation of ubiquitin-protein ligase activity involved in mitotic cell cycle	6	ENSG00000041357|ENSG00000123374|ENSG00000126067|ENSG00000134057|ENSG00000143106|ENSG00000164109	69	0.0149196
	452	GO:0042493	response to drug	14	ENSG00000005249|ENSG00000055118|ENSG00000066926|ENSG00000072274|ENSG00000117724|ENSG00000125148|ENSG00000134057|ENSG00000136997|ENSG00000138796|ENSG00000147872|ENSG00000164104|ENSG00000164305|ENSG00000169021|ENSG00000196591	251	0.0150543
	453	GO:0090407	organophosphate biosynthetic process	21	ENSG00000065135|ENSG00000085231|ENSG00000100632|ENSG00000100714|ENSG00000103202|ENSG00000108439|ENSG00000110955|ENSG00000111684|ENSG00000128050|ENSG00000128951|ENSG00000138363|ENSG00000150867|ENSG00000152620|ENSG00000154723|ENSG00000163655|ENSG00000164687|ENSG00000165704|ENSG00000167900|ENSG00000228716|ENSG00000239672|ENSG00000241468	433	0.0151627
	454	GO:0040029	regulation of gene expression, epigenetic	12	ENSG00000080345|ENSG00000100142|ENSG00000106462|ENSG00000126934|ENSG00000130726|ENSG00000130816|ENSG00000132341|ENSG00000137309|ENSG00000162521|ENSG00000164032|ENSG00000177700|ENSG00000196591	203	0.0155777
	455	GO:0006521	regulation of cellular amino acid metabolic process	5	ENSG00000041357|ENSG00000104904|ENSG00000115758|ENSG00000126067|ENSG00000143106	51	0.0158873
	456	GO:0002377	immunoglobulin production	6	ENSG00000072274|ENSG00000076248|ENSG00000095002|ENSG00000105220|ENSG00000132792|ENSG00000176208	70	0.0159324
	457	GO:0051439	regulation of ubiquitin-protein ligase activity involved in mitotic cell cycle	6	ENSG00000041357|ENSG00000123374|ENSG00000126067|ENSG00000134057|ENSG00000143106|ENSG00000164109	70	0.0159324
	458	GO:0008354	germ cell migration	2	ENSG00000150093|ENSG00000154639	7	0.0160831
	459	GO:0009157	deoxyribonucleoside monophosphate biosynthetic process	2	ENSG00000128951|ENSG00000167900	7	0.0160831
	460	GO:0032057	negative regulation of translational initiation in response to stress	2	ENSG00000070785|ENSG00000134001	7	0.0160831
	461	GO:0045002	double-strand break repair via single-strand annealing	2	ENSG00000101773|ENSG00000181625	7	0.0160831
	462	GO:0045647	negative regulation of erythrocyte differentiation	2	ENSG00000185650|ENSG00000198728	7	0.0160831
	463	GO:0045657	positive regulation of monocyte differentiation	2	ENSG00000184371|ENSG00000185650	7	0.0160831
	464	GO:0046184	aldehyde biosynthetic process	2	ENSG00000105220|ENSG00000108439	7	0.0160831
	465	GO:0048302	regulation of isotype switching to IgG isotypes	2	ENSG00000095002|ENSG00000176208	7	0.0160831
	466	GO:0060586	multicellular organismal iron ion homeostasis	2	ENSG00000112077|ENSG00000138449	7	0.0160831
	467	GO:0075522	IRES-dependent viral translational initiation	2	ENSG00000011304|ENSG00000107581	7	0.0160831
	468	GO:2000121	regulation of removal of superoxide radicals	2	ENSG00000135218|ENSG00000228716	7	0.0160831
	469	GO:2000480	negative regulation of cAMP-dependent protein kinase activity	2	ENSG00000005249|ENSG00000168734	7	0.0160831
	470	GO:2000774	positive regulation of cellular senescence	2	ENSG00000124802|ENSG00000137309	7	0.0160831
	471	GO:0033043	regulation of organelle organization	38	ENSG00000005022|ENSG00000029534|ENSG00000080345|ENSG00000085733|ENSG00000088325|ENSG00000088986|ENSG00000094804|ENSG00000099901|ENSG00000100225|ENSG00000115091|ENSG00000117632|ENSG00000117724|ENSG00000118513|ENSG00000126934|ENSG00000130726|ENSG00000130770|ENSG00000130816|ENSG00000130826|ENSG00000134057|ENSG00000134308|ENSG00000135372|ENSG00000136997|ENSG00000137309|ENSG00000137804|ENSG00000140416…	916	0.0160991
	472	GO:0043009	chordate embryonic development	18	ENSG00000065978|ENSG00000086598|ENSG00000095002|ENSG00000100714|ENSG00000101773|ENSG00000102145|ENSG00000105220|ENSG00000130726|ENSG00000132780|ENSG00000134057|ENSG00000140416|ENSG00000141030|ENSG00000150093|ENSG00000151725|ENSG00000157456|ENSG00000164741|ENSG00000166197|ENSG00000185650	356	0.0161965
	473	GO:0009112	nucleobase metabolic process	4	ENSG00000100714|ENSG00000128050|ENSG00000163655|ENSG00000165704	34	0.0163889
	474	GO:0016447	somatic recombination of immunoglobulin gene segments	4	ENSG00000072274|ENSG00000076248|ENSG00000095002|ENSG00000176208	34	0.0163889
	475	GO:0033046	negative regulation of sister chromatid segregation	4	ENSG00000117724|ENSG00000134057|ENSG00000164109|ENSG00000167513	34	0.0163889
	476	GO:0045739	positive regulation of DNA repair	4	ENSG00000080345|ENSG00000130726|ENSG00000132646|ENSG00000169139	34	0.0163889
	477	GO:0046677	response to antibiotic	4	ENSG00000106462|ENSG00000164305|ENSG00000169021|ENSG00000174891	34	0.0163889
	478	GO:0051985	negative regulation of chromosome segregation	4	ENSG00000117724|ENSG00000134057|ENSG00000164109|ENSG00000167513	34	0.0163889
	479	GO:0007265	Ras protein signal transduction	14	ENSG00000117632|ENSG00000119326|ENSG00000123374|ENSG00000124782|ENSG00000130726|ENSG00000130816|ENSG00000145907|ENSG00000150093|ENSG00000164741|ENSG00000172757|ENSG00000173848|ENSG00000181467|ENSG00000184371|ENSG00000213024	254	0.0165334
	480	GO:0010604	positive regulation of macromolecule metabolic process	73	ENSG00000005249|ENSG00000041357|ENSG00000065978|ENSG00000071575|ENSG00000071794|ENSG00000072274|ENSG00000076248|ENSG00000080345|ENSG00000082146|ENSG00000086598|ENSG00000088247|ENSG00000088325|ENSG00000092201|ENSG00000092853|ENSG00000094804|ENSG00000095002|ENSG00000100142|ENSG00000100614|ENSG00000102145|ENSG00000102317|ENSG00000104904|ENSG00000105258|ENSG00000105610|ENSG00000106153|ENSG00000106327…	1986	0.0165826
	481	GO:0000303	response to superoxide	3	ENSG00000135218|ENSG00000167815|ENSG00000228716	19	0.0167263
	482	GO:0042276	error-prone translesion synthesis	3	ENSG00000100479|ENSG00000106399|ENSG00000132646	19	0.0167263
	483	GO:0042776	mitochondrial ATP synthesis coupled proton transport	3	ENSG00000110955|ENSG00000154723|ENSG00000241468	19	0.0167263
	484	GO:0043487	regulation of RNA stability	9	ENSG00000041357|ENSG00000065978|ENSG00000088247|ENSG00000126067|ENSG00000130826|ENSG00000135829|ENSG00000142864|ENSG00000143106|ENSG00000185650	135	0.0169823
	485	GO:0070301	cellular response to hydrogen peroxide	6	ENSG00000106462|ENSG00000118513|ENSG00000132646|ENSG00000172757|ENSG00000173848|ENSG00000196591	71	0.0169917
	486	GO:0009792	embryo development ending in birth or egg hatching	18	ENSG00000065978|ENSG00000086598|ENSG00000095002|ENSG00000100714|ENSG00000101773|ENSG00000102145|ENSG00000105220|ENSG00000130726|ENSG00000132780|ENSG00000134057|ENSG00000140416|ENSG00000141030|ENSG00000150093|ENSG00000151725|ENSG00000157456|ENSG00000164741|ENSG00000166197|ENSG00000185650	358	0.0170498
	487	GO:0009206	purine ribonucleoside triphosphate biosynthetic process	5	ENSG00000103202|ENSG00000110955|ENSG00000154723|ENSG00000239672|ENSG00000241468	52	0.0171716
	488	GO:0022037	metencephalon development	5	ENSG00000106462|ENSG00000138363|ENSG00000164405|ENSG00000173898|ENSG00000198728	52	0.0171716
	489	GO:0033047	regulation of mitotic sister chromatid segregation	5	ENSG00000094804|ENSG00000117724|ENSG00000134057|ENSG00000164109|ENSG00000167513	52	0.0171716
	490	GO:0009308	amine metabolic process	7	ENSG00000041357|ENSG00000102172|ENSG00000104904|ENSG00000115758|ENSG00000126067|ENSG00000143106|ENSG00000165704	92	0.0175648
	491	GO:2001252	positive regulation of chromosome organization	9	ENSG00000080345|ENSG00000118513|ENSG00000130726|ENSG00000130816|ENSG00000130826|ENSG00000134057|ENSG00000167513|ENSG00000168496|ENSG00000181625	136	0.0177385
	492	GO:0002381	immunoglobulin production involved in immunoglobulin mediated immune response	4	ENSG00000072274|ENSG00000076248|ENSG00000095002|ENSG00000176208	35	0.0180909
	493	GO:0031577	spindle checkpoint	4	ENSG00000117724|ENSG00000134057|ENSG00000164109|ENSG00000167513	35	0.0180909
	494	GO:0042455	ribonucleoside biosynthetic process	4	ENSG00000103202|ENSG00000163655|ENSG00000165704|ENSG00000239672	35	0.0180909
	495	GO:0051785	positive regulation of nuclear division	4	ENSG00000099901|ENSG00000137804|ENSG00000167513|ENSG00000213024	35	0.0180909
	496	GO:0021537	telencephalon development	9	ENSG00000066279|ENSG00000070785|ENSG00000106462|ENSG00000132341|ENSG00000138363|ENSG00000164305|ENSG00000164405|ENSG00000165704|ENSG00000172757	137	0.0185189
	497	GO:0000245	spliceosomal complex assembly	5	ENSG00000096063|ENSG00000100028|ENSG00000124562|ENSG00000143977|ENSG00000167088	53	0.0185228
	498	GO:0009145	purine nucleoside triphosphate biosynthetic process	5	ENSG00000103202|ENSG00000110955|ENSG00000154723|ENSG00000239672|ENSG00000241468	53	0.0185228
	499	GO:0006302	double-strand break repair	11	ENSG00000080345|ENSG00000095002|ENSG00000101773|ENSG00000106399|ENSG00000111247|ENSG00000131153|ENSG00000146263|ENSG00000165392|ENSG00000168496|ENSG00000169139|ENSG00000181625	184	0.0186562
	500	GO:0001952	regulation of cell-matrix adhesion	6	ENSG00000135218|ENSG00000140575|ENSG00000164741|ENSG00000172757|ENSG00000184371|ENSG00000198728	73	0.0192539
	501	GO:0010039	response to iron ion	3	ENSG00000106327|ENSG00000134057|ENSG00000138449	20	0.0192626
	502	GO:0030262	apoptotic nuclear changes	3	ENSG00000131747|ENSG00000164104|ENSG00000164305	20	0.0192626
	503	GO:0051570	regulation of histone H3-K9 methylation	3	ENSG00000080345|ENSG00000118513|ENSG00000130816	20	0.0192626
	504	GO:0007006	mitochondrial membrane organization	7	ENSG00000005022|ENSG00000088986|ENSG00000100216|ENSG00000106554|ENSG00000109919|ENSG00000130770|ENSG00000134308	94	0.0195489
	505	GO:0045646	regulation of erythrocyte differentiation	4	ENSG00000102145|ENSG00000164104|ENSG00000185650|ENSG00000198728	36	0.0198988
	506	GO:0045740	positive regulation of DNA replication	4	ENSG00000116161|ENSG00000123374|ENSG00000132646|ENSG00000167513	36	0.0198988
	507	GO:0034109	homotypic cell-cell adhesion	5	ENSG00000005961|ENSG00000102145|ENSG00000154639|ENSG00000181467|ENSG00000244734	54	0.0199424
	508	GO:0045639	positive regulation of myeloid cell differentiation	5	ENSG00000102145|ENSG00000104267|ENSG00000164104|ENSG00000184371|ENSG00000185650	54	0.0199424
	509	GO:0051128	regulation of cellular component organization	61	ENSG00000005022|ENSG00000029534|ENSG00000042753|ENSG00000080345|ENSG00000085733|ENSG00000088325|ENSG00000088986|ENSG00000094804|ENSG00000099901|ENSG00000100225|ENSG00000100387|ENSG00000100614|ENSG00000100749|ENSG00000105879|ENSG00000106327|ENSG00000106399|ENSG00000106462|ENSG00000115091|ENSG00000117632|ENSG00000117724|ENSG00000118513|ENSG00000120992|ENSG00000124782|ENSG00000126934|ENSG00000130208…	1629	0.0203405
	510	GO:0006839	mitochondrial transport	14	ENSG00000005022|ENSG00000088986|ENSG00000100216|ENSG00000100225|ENSG00000109919|ENSG00000110955|ENSG00000112110|ENSG00000128311|ENSG00000130770|ENSG00000134308|ENSG00000143158|ENSG00000150779|ENSG00000154723|ENSG00000241468	261	0.0204161
	511	GO:0007420	brain development	19	ENSG00000066279|ENSG00000070785|ENSG00000088986|ENSG00000106462|ENSG00000117632|ENSG00000117724|ENSG00000132341|ENSG00000134308|ENSG00000138363|ENSG00000150093|ENSG00000154723|ENSG00000164305|ENSG00000164405|ENSG00000164741|ENSG00000165392|ENSG00000165704|ENSG00000172757|ENSG00000173898|ENSG00000198728	393	0.0209358
	512	GO:0006782	protoporphyrinogen IX biosynthetic process	2	ENSG00000126088|ENSG00000256269	8	0.0210358
	513	GO:0010744	positive regulation of macrophage derived foam cell differentiation	2	ENSG00000135218|ENSG00000184371	8	0.0210358
	514	GO:0018065	protein-cofactor linkage	2	ENSG00000182512|ENSG00000256269	8	0.0210358
	515	GO:0021692	cerebellar Purkinje cell layer morphogenesis	2	ENSG00000173898|ENSG00000198728	8	0.0210358
	516	GO:0031937	positive regulation of chromatin silencing	2	ENSG00000130726|ENSG00000130816	8	0.0210358
	517	GO:0045008	depyrimidination	2	ENSG00000076248|ENSG00000129071	8	0.0210358
	518	GO:0045091	regulation of single stranded viral RNA replication via double stranded DNA intermediate	2	ENSG00000130726|ENSG00000131747	8	0.0210358
	519	GO:0045780	positive regulation of bone resorption	2	ENSG00000072274|ENSG00000104267	8	0.0210358
	520	GO:0046852	positive regulation of bone remodeling	2	ENSG00000072274|ENSG00000104267	8	0.0210358
	521	GO:0048291	isotype switching to IgG isotypes	2	ENSG00000095002|ENSG00000176208	8	0.0210358
	522	GO:0051574	positive regulation of histone H3-K9 methylation	2	ENSG00000080345|ENSG00000118513	8	0.0210358
	523	GO:0090343	positive regulation of cell aging	2	ENSG00000124802|ENSG00000137309	8	0.0210358
	524	GO:0002700	regulation of production of molecular mediator of immune response	6	ENSG00000072274|ENSG00000076248|ENSG00000095002|ENSG00000105220|ENSG00000135218|ENSG00000176208	75	0.0217133
	525	GO:1904667	negative regulation of ubiquitin protein ligase activity	6	ENSG00000041357|ENSG00000123374|ENSG00000126067|ENSG00000134057|ENSG00000143106|ENSG00000164109	75	0.0217133
	526	GO:0008219	cell death	53	ENSG00000005022|ENSG00000006625|ENSG00000073111|ENSG00000076248|ENSG00000082146|ENSG00000085733|ENSG00000088325|ENSG00000088986|ENSG00000089685|ENSG00000092853|ENSG00000095002|ENSG00000100225|ENSG00000102145|ENSG00000102265|ENSG00000105220|ENSG00000109919|ENSG00000113269|ENSG00000116161|ENSG00000118513|ENSG00000124802|ENSG00000126821|ENSG00000130770|ENSG00000131747|ENSG00000132507|ENSG00000132792…	1388	0.0218059
	527	GO:0001954	positive regulation of cell-matrix adhesion	4	ENSG00000135218|ENSG00000140575|ENSG00000172757|ENSG00000184371	37	0.0218142
	528	GO:0032784	regulation of DNA-templated transcription, elongation	4	ENSG00000092201|ENSG00000106462|ENSG00000183684|ENSG00000198728	37	0.0218142
	529	GO:0006760	folic acid-containing compound metabolic process	3	ENSG00000100714|ENSG00000138363|ENSG00000228716	21	0.0219993
	530	GO:0006921	cellular component disassembly involved in execution phase of apoptosis	3	ENSG00000131747|ENSG00000164104|ENSG00000164305	21	0.0219993
	531	GO:0009147	pyrimidine nucleoside triphosphate metabolic process	3	ENSG00000103202|ENSG00000128951|ENSG00000239672	21	0.0219993
	532	GO:0006518	peptide metabolic process	29	ENSG00000006625|ENSG00000011304|ENSG00000048544|ENSG00000070785|ENSG00000074071|ENSG00000088247|ENSG00000102317|ENSG00000107581|ENSG00000111639|ENSG00000112110|ENSG00000112339|ENSG00000124802|ENSG00000126934|ENSG00000132341|ENSG00000132507|ENSG00000134001|ENSG00000137288|ENSG00000158417|ENSG00000166197|ENSG00000172172|ENSG00000172590|ENSG00000178952|ENSG00000179115|ENSG00000180992|ENSG00000185650…	674	0.022012
	533	GO:0010639	negative regulation of organelle organization	14	ENSG00000005022|ENSG00000117632|ENSG00000117724|ENSG00000130816|ENSG00000134057|ENSG00000135372|ENSG00000137309|ENSG00000163554|ENSG00000164109|ENSG00000164741|ENSG00000167513|ENSG00000172757|ENSG00000173898|ENSG00000181625	264	0.0222763
	534	GO:0072593	reactive oxygen species metabolic process	10	ENSG00000088247|ENSG00000125995|ENSG00000130770|ENSG00000135218|ENSG00000164182|ENSG00000165672|ENSG00000167815|ENSG00000228716|ENSG00000244734|ENSG00000253626	165	0.0223297
	535	GO:0018205	peptidyl-lysine modification	16	ENSG00000058804|ENSG00000080345|ENSG00000089685|ENSG00000093000|ENSG00000106462|ENSG00000118513|ENSG00000121579|ENSG00000130726|ENSG00000130816|ENSG00000131747|ENSG00000132507|ENSG00000132646|ENSG00000148229|ENSG00000196591|ENSG00000198728|ENSG00000213024	316	0.0223822
	536	GO:0007045	cell-substrate adherens junction assembly	5	ENSG00000085733|ENSG00000140575|ENSG00000164741|ENSG00000172757|ENSG00000198728	56	0.022991
	537	GO:0048041	focal adhesion assembly	5	ENSG00000085733|ENSG00000140575|ENSG00000164741|ENSG00000172757|ENSG00000198728	56	0.022991
	538	GO:0048534	hematopoietic or lymphoid organ development	24	ENSG00000072274|ENSG00000095002|ENSG00000100225|ENSG00000102145|ENSG00000104267|ENSG00000105610|ENSG00000112077|ENSG00000118513|ENSG00000130770|ENSG00000131747|ENSG00000136997|ENSG00000138449|ENSG00000150093|ENSG00000150867|ENSG00000157456|ENSG00000163554|ENSG00000164104|ENSG00000164305|ENSG00000165672|ENSG00000169877|ENSG00000182512|ENSG00000184371|ENSG00000185650|ENSG00000198728	536	0.0235827
	539	GO:2001020	regulation of response to DNA damage stimulus	9	ENSG00000080345|ENSG00000109919|ENSG00000111247|ENSG00000124802|ENSG00000130726|ENSG00000132646|ENSG00000136997|ENSG00000162607|ENSG00000169139	143	0.0237339
	540	GO:1901028	regulation of mitochondrial outer membrane permeabilization involved in apoptotic signaling pathway	4	ENSG00000005022|ENSG00000088986|ENSG00000130770|ENSG00000134308	38	0.0238385
	541	GO:0048524	positive regulation of viral process	7	ENSG00000096063|ENSG00000100142|ENSG00000105258|ENSG00000131747|ENSG00000172757|ENSG00000177700|ENSG00000185624	98	0.0239776
	542	GO:0000305	response to oxygen radical	3	ENSG00000135218|ENSG00000167815|ENSG00000228716	22	0.0249368
	543	GO:0000729	DNA double-strand break processing	3	ENSG00000101773|ENSG00000169139|ENSG00000181625	22	0.0249368
	544	GO:0002183	cytoplasmic translational initiation	3	ENSG00000011304|ENSG00000107581|ENSG00000187840	22	0.0249368
	545	GO:0021575	hindbrain morphogenesis	3	ENSG00000164741|ENSG00000173898|ENSG00000198728	22	0.0249368
	546	GO:0031365	N-terminal protein amino acid modification	3	ENSG00000100614|ENSG00000111142|ENSG00000121579	22	0.0249368
	547	GO:0045947	negative regulation of translational initiation	3	ENSG00000070785|ENSG00000134001|ENSG00000187840	22	0.0249368
	548	GO:0048873	homeostasis of number of cells within a tissue	3	ENSG00000091483|ENSG00000102145|ENSG00000184371	22	0.0249368
	549	GO:0008637	apoptotic mitochondrial changes	7	ENSG00000005022|ENSG00000006625|ENSG00000088986|ENSG00000109919|ENSG00000130770|ENSG00000134308|ENSG00000144848	99	0.0251842
	550	GO:0006915	apoptotic process	49	ENSG00000005022|ENSG00000006625|ENSG00000073111|ENSG00000076248|ENSG00000082146|ENSG00000085733|ENSG00000088325|ENSG00000088986|ENSG00000089685|ENSG00000092853|ENSG00000095002|ENSG00000102145|ENSG00000102265|ENSG00000105220|ENSG00000109919|ENSG00000113269|ENSG00000118513|ENSG00000124802|ENSG00000126821|ENSG00000130770|ENSG00000131747|ENSG00000132507|ENSG00000132792|ENSG00000134001|ENSG00000134308…	1278	0.0254565
	551	GO:0051101	regulation of DNA binding	6	ENSG00000102145|ENSG00000130726|ENSG00000164104|ENSG00000167513|ENSG00000196591|ENSG00000239672	78	0.0257868
	552	GO:1902600	hydrogen ion transmembrane transport	6	ENSG00000110955|ENSG00000154723|ENSG00000164405|ENSG00000169021|ENSG00000178741|ENSG00000241468	78	0.0257868
	553	GO:0031047	gene silencing by RNA	8	ENSG00000058804|ENSG00000093000|ENSG00000100142|ENSG00000105258|ENSG00000126934|ENSG00000132341|ENSG00000177700|ENSG00000213024	122	0.0258866
	554	GO:0060485	mesenchyme development	8	ENSG00000106462|ENSG00000130726|ENSG00000136997|ENSG00000166197|ENSG00000185650|ENSG00000196154|ENSG00000196591|ENSG00000197451	122	0.0258866
	555	GO:0045839	negative regulation of mitotic nuclear division	4	ENSG00000117724|ENSG00000134057|ENSG00000164109|ENSG00000167513	39	0.025973
	556	GO:0032502	developmental process	116	ENSG00000011304|ENSG00000041357|ENSG00000042753|ENSG00000065978|ENSG00000066279|ENSG00000070785|ENSG00000071575|ENSG00000072274|ENSG00000073111|ENSG00000076248|ENSG00000080345|ENSG00000082146|ENSG00000085733|ENSG00000086598|ENSG00000088986|ENSG00000095002|ENSG00000096063|ENSG00000100142|ENSG00000100225|ENSG00000100592|ENSG00000100714|ENSG00000100749|ENSG00000101773|ENSG00000102145|ENSG00000102265…	3424	0.0260819
	557	GO:0009201	ribonucleoside triphosphate biosynthetic process	5	ENSG00000103202|ENSG00000110955|ENSG00000154723|ENSG00000239672|ENSG00000241468	58	0.0263261
	558	GO:0046128	purine ribonucleoside metabolic process	5	ENSG00000065135|ENSG00000103202|ENSG00000163655|ENSG00000165704|ENSG00000239672	58	0.0263261
	559	GO:0048144	fibroblast proliferation	5	ENSG00000094804|ENSG00000118513|ENSG00000134057|ENSG00000136997|ENSG00000197956	58	0.0263261
	560	GO:0048145	regulation of fibroblast proliferation	5	ENSG00000094804|ENSG00000118513|ENSG00000134057|ENSG00000136997|ENSG00000197956	58	0.0263261
	561	GO:0034645	cellular macromolecule biosynthetic process	124	ENSG00000011304|ENSG00000041357|ENSG00000048544|ENSG00000051596|ENSG00000065978|ENSG00000070785|ENSG00000071794|ENSG00000071894|ENSG00000073111|ENSG00000074071|ENSG00000076003|ENSG00000080345|ENSG00000088247|ENSG00000088986|ENSG00000089685|ENSG00000091651|ENSG00000092201|ENSG00000092853|ENSG00000094804|ENSG00000100028|ENSG00000100142|ENSG00000100297|ENSG00000100387|ENSG00000100479|ENSG00000100614…	3691	0.026411
	562	GO:0006228	UTP biosynthetic process	2	ENSG00000103202|ENSG00000239672	9	0.0265323
	563	GO:0006265	DNA topological change	2	ENSG00000131747|ENSG00000164104	9	0.0265323
	564	GO:0006449	regulation of translational termination	2	ENSG00000132507|ENSG00000253626	9	0.0265323
	565	GO:0010528	regulation of transposition	2	ENSG00000179750|ENSG00000244509	9	0.0265323
	566	GO:0010529	negative regulation of transposition	2	ENSG00000179750|ENSG00000244509	9	0.0265323
	567	GO:0010714	positive regulation of collagen metabolic process	2	ENSG00000118513|ENSG00000196591	9	0.0265323
	568	GO:0032055	negative regulation of translation in response to stress	2	ENSG00000070785|ENSG00000134001	9	0.0265323
	569	GO:0032967	positive regulation of collagen biosynthetic process	2	ENSG00000118513|ENSG00000196591	9	0.0265323
	570	GO:0035404	histone-serine phosphorylation	2	ENSG00000100749|ENSG00000134057	9	0.0265323
	571	GO:0035563	positive regulation of chromatin binding	2	ENSG00000112312|ENSG00000167513	9	0.0265323
	572	GO:0044253	positive regulation of multicellular organismal metabolic process	2	ENSG00000118513|ENSG00000196591	9	0.0265323
	573	GO:0061820	telomeric D-loop disassembly	2	ENSG00000165392|ENSG00000181625	9	0.0265323
	574	GO:0006304	DNA modification	6	ENSG00000076248|ENSG00000106462|ENSG00000129071|ENSG00000130726|ENSG00000130816|ENSG00000244509	79	0.0272503
	575	GO:0006998	nuclear envelope organization	6	ENSG00000058804|ENSG00000093000|ENSG00000100749|ENSG00000134057|ENSG00000157456|ENSG00000213024	79	0.0272503
	576	GO:0044767	single-organism developmental process	114	ENSG00000011304|ENSG00000041357|ENSG00000042753|ENSG00000065978|ENSG00000066279|ENSG00000070785|ENSG00000071575|ENSG00000072274|ENSG00000073111|ENSG00000076248|ENSG00000080345|ENSG00000082146|ENSG00000085733|ENSG00000086598|ENSG00000088986|ENSG00000095002|ENSG00000096063|ENSG00000100142|ENSG00000100225|ENSG00000100592|ENSG00000100714|ENSG00000100749|ENSG00000101773|ENSG00000102145|ENSG00000102265…	3364	0.0274659
	577	GO:0090276	regulation of peptide hormone secretion	7	ENSG00000005022|ENSG00000106327|ENSG00000135821|ENSG00000137288|ENSG00000138796|ENSG00000143158|ENSG00000164182	101	0.0277211
	578	GO:0016071	mRNA metabolic process	27	ENSG00000011304|ENSG00000051596|ENSG00000065978|ENSG00000071894|ENSG00000088247|ENSG00000096063|ENSG00000100028|ENSG00000100142|ENSG00000105258|ENSG00000112339|ENSG00000119203|ENSG00000123136|ENSG00000124562|ENSG00000125835|ENSG00000130826|ENSG00000132792|ENSG00000134057|ENSG00000135829|ENSG00000143977|ENSG00000163634|ENSG00000163950|ENSG00000167088|ENSG00000169813|ENSG00000174891|ENSG00000177700…	630	0.027805
	579	GO:0006396	RNA processing	34	ENSG00000011304|ENSG00000051596|ENSG00000055044|ENSG00000065978|ENSG00000071894|ENSG00000088247|ENSG00000091127|ENSG00000096063|ENSG00000100028|ENSG00000100142|ENSG00000101361|ENSG00000102317|ENSG00000105258|ENSG00000119203|ENSG00000123136|ENSG00000124562|ENSG00000125835|ENSG00000126934|ENSG00000130826|ENSG00000132792|ENSG00000134057|ENSG00000135372|ENSG00000135829|ENSG00000143977|ENSG00000163634…	834	0.0279354
	580	GO:0009059	macromolecule biosynthetic process	127	ENSG00000011304|ENSG00000041357|ENSG00000048544|ENSG00000051596|ENSG00000058804|ENSG00000065978|ENSG00000070785|ENSG00000071575|ENSG00000071794|ENSG00000071894|ENSG00000073111|ENSG00000074071|ENSG00000076003|ENSG00000080345|ENSG00000088247|ENSG00000088986|ENSG00000089685|ENSG00000091651|ENSG00000092201|ENSG00000092853|ENSG00000093000|ENSG00000094804|ENSG00000100028|ENSG00000100142|ENSG00000100297…	3798	0.0279661
	581	GO:0006379	mRNA cleavage	3	ENSG00000071894|ENSG00000105258|ENSG00000119203	23	0.0280748
	582	GO:0015949	nucleobase-containing small molecule interconversion	3	ENSG00000085231|ENSG00000103202|ENSG00000239672	23	0.0280748
	583	GO:0046039	GTP metabolic process	3	ENSG00000065135|ENSG00000103202|ENSG00000239672	23	0.0280748
	584	GO:0046902	regulation of mitochondrial membrane permeability	5	ENSG00000005022|ENSG00000088986|ENSG00000109919|ENSG00000130770|ENSG00000134308	59	0.0281034
	585	GO:0051303	establishment of chromosome localization	5	ENSG00000115091|ENSG00000117724|ENSG00000134057|ENSG00000167513|ENSG00000213024	59	0.0281034
	586	GO:0009888	tissue development	39	ENSG00000041357|ENSG00000042753|ENSG00000086598|ENSG00000100592|ENSG00000100714|ENSG00000102145|ENSG00000102265|ENSG00000104267|ENSG00000105220|ENSG00000106462|ENSG00000107789|ENSG00000116161|ENSG00000117724|ENSG00000124782|ENSG00000126067|ENSG00000128311|ENSG00000130726|ENSG00000132646|ENSG00000134057|ENSG00000136997|ENSG00000137288|ENSG00000138449|ENSG00000140416|ENSG00000140575|ENSG00000143106…	983	0.0281139
	587	GO:0007126	meiotic nuclear division	8	ENSG00000058804|ENSG00000066279|ENSG00000115091|ENSG00000123374|ENSG00000123975|ENSG00000131747|ENSG00000136824|ENSG00000148773	124	0.0281798
	588	GO:0071384	cellular response to corticosteroid stimulus	4	ENSG00000066926|ENSG00000132341|ENSG00000185650|ENSG00000187840	40	0.0282187
	589	GO:0001837	epithelial to mesenchymal transition	6	ENSG00000106462|ENSG00000130726|ENSG00000166197|ENSG00000196154|ENSG00000196591|ENSG00000197451	80	0.0287677
	590	GO:0051444	negative regulation of ubiquitin-protein transferase activity	6	ENSG00000041357|ENSG00000123374|ENSG00000126067|ENSG00000134057|ENSG00000143106|ENSG00000164109	80	0.0287677
	591	GO:0043603	cellular amide metabolic process	32	ENSG00000006625|ENSG00000011304|ENSG00000048544|ENSG00000070785|ENSG00000074071|ENSG00000088247|ENSG00000100714|ENSG00000102317|ENSG00000107581|ENSG00000111639|ENSG00000112110|ENSG00000112339|ENSG00000114054|ENSG00000124802|ENSG00000126934|ENSG00000132341|ENSG00000132507|ENSG00000134001|ENSG00000137288|ENSG00000138363|ENSG00000158417|ENSG00000166197|ENSG00000172172|ENSG00000172590|ENSG00000178952…	779	0.0296269
	592	GO:1901796	regulation of signal transduction by p53 class mediator	9	ENSG00000088325|ENSG00000092201|ENSG00000101773|ENSG00000106399|ENSG00000123374|ENSG00000124802|ENSG00000162521|ENSG00000165392|ENSG00000196591	149	0.0299215
	593	GO:0042278	purine nucleoside metabolic process	5	ENSG00000065135|ENSG00000103202|ENSG00000163655|ENSG00000165704|ENSG00000239672	60	0.0299552
	594	GO:0050000	chromosome localization	5	ENSG00000115091|ENSG00000117724|ENSG00000134057|ENSG00000167513|ENSG00000213024	60	0.0299552
	595	GO:0097194	execution phase of apoptosis	5	ENSG00000092853|ENSG00000131747|ENSG00000164104|ENSG00000164305|ENSG00000164741	60	0.0299552
	596	GO:0009119	ribonucleoside metabolic process	6	ENSG00000065135|ENSG00000103202|ENSG00000163655|ENSG00000165704|ENSG00000239672|ENSG00000244509	81	0.0303397
	597	GO:0050864	regulation of B cell activation	6	ENSG00000072274|ENSG00000076248|ENSG00000095002|ENSG00000164305|ENSG00000176208|ENSG00000185650	81	0.0303397
	598	GO:0043066	negative regulation of apoptotic process	24	ENSG00000005022|ENSG00000076248|ENSG00000082146|ENSG00000085733|ENSG00000089685|ENSG00000095002|ENSG00000102145|ENSG00000102265|ENSG00000105220|ENSG00000136997|ENSG00000138449|ENSG00000150093|ENSG00000164104|ENSG00000164109|ENSG00000164305|ENSG00000165672|ENSG00000167815|ENSG00000169139|ENSG00000172757|ENSG00000181061|ENSG00000183011|ENSG00000196591|ENSG00000213024|ENSG00000253626	551	0.0313223
	599	GO:0006266	DNA ligation	3	ENSG00000131747|ENSG00000132646|ENSG00000164104	24	0.0314123
	600	GO:0072529	pyrimidine-containing compound catabolic process	3	ENSG00000076248|ENSG00000129071|ENSG00000244509	24	0.0314123
	601	GO:0043488	regulation of mRNA stability	8	ENSG00000041357|ENSG00000065978|ENSG00000088247|ENSG00000126067|ENSG00000135829|ENSG00000142864|ENSG00000143106|ENSG00000185650	127	0.0318774
	602	GO:0051225	spindle assembly	6	ENSG00000066279|ENSG00000088325|ENSG00000089685|ENSG00000147874|ENSG00000152240|ENSG00000196230	82	0.031967
	603	GO:0060548	negative regulation of cell death	26	ENSG00000005022|ENSG00000076248|ENSG00000082146|ENSG00000085733|ENSG00000089685|ENSG00000095002|ENSG00000100225|ENSG00000102145|ENSG00000102265|ENSG00000105220|ENSG00000116161|ENSG00000136997|ENSG00000138449|ENSG00000150093|ENSG00000164104|ENSG00000164109|ENSG00000164305|ENSG00000165672|ENSG00000167815|ENSG00000169139|ENSG00000172757|ENSG00000181061|ENSG00000183011|ENSG00000196591|ENSG00000213024…	610	0.0323521
	604	GO:0048729	tissue morphogenesis	17	ENSG00000041357|ENSG00000042753|ENSG00000086598|ENSG00000100592|ENSG00000100714|ENSG00000104267|ENSG00000105220|ENSG00000124782|ENSG00000126067|ENSG00000130726|ENSG00000136997|ENSG00000140416|ENSG00000143106|ENSG00000150093|ENSG00000164741|ENSG00000170873|ENSG00000184371	358	0.0324976
	605	GO:0006183	GTP biosynthetic process	2	ENSG00000103202|ENSG00000239672	10	0.0325369
	606	GO:0006285	base-excision repair, AP site formation	2	ENSG00000076248|ENSG00000129071	10	0.0325369
	607	GO:0006534	cysteine metabolic process	2	ENSG00000100714|ENSG00000128309	10	0.0325369
	608	GO:0009162	deoxyribonucleoside monophosphate metabolic process	2	ENSG00000128951|ENSG00000167900	10	0.0325369
	609	GO:0010669	epithelial structure maintenance	2	ENSG00000154639|ENSG00000198728	10	0.0325369
	610	GO:0019081	viral translation	2	ENSG00000011304|ENSG00000107581	10	0.0325369
	611	GO:0035970	peptidyl-threonine dephosphorylation	2	ENSG00000100614|ENSG00000115241	10	0.0325369
	612	GO:0039692	single stranded viral RNA replication via double stranded DNA intermediate	2	ENSG00000130726|ENSG00000131747	10	0.0325369
	613	GO:0046051	UTP metabolic process	2	ENSG00000103202|ENSG00000239672	10	0.0325369
	614	GO:0046607	positive regulation of centrosome cycle	2	ENSG00000099901|ENSG00000213024	10	0.0325369
	615	GO:0071404	cellular response to low-density lipoprotein particle stimulus	2	ENSG00000135218|ENSG00000150093	10	0.0325369
	616	GO:0090657	telomeric loop disassembly	2	ENSG00000165392|ENSG00000181625	10	0.0325369
	617	GO:0097062	dendritic spine maintenance	2	ENSG00000085733|ENSG00000172757	10	0.0325369
	618	GO:0097286	iron ion import	2	ENSG00000072274|ENSG00000106327	10	0.0325369
	619	GO:1904738	vascular associated smooth muscle cell migration	2	ENSG00000140416|ENSG00000140575	10	0.0325369
	620	GO:1904752	regulation of vascular associated smooth muscle cell migration	2	ENSG00000140416|ENSG00000140575	10	0.0325369
	621	GO:0051893	regulation of focal adhesion assembly	4	ENSG00000140575|ENSG00000164741|ENSG00000172757|ENSG00000198728	42	0.0330471
	622	GO:0090109	regulation of cell-substrate junction assembly	4	ENSG00000140575|ENSG00000164741|ENSG00000172757|ENSG00000198728	42	0.0330471
	623	GO:1901135	carbohydrate derivative metabolic process	35	ENSG00000065135|ENSG00000076248|ENSG00000095002|ENSG00000100632|ENSG00000102145|ENSG00000103202|ENSG00000105220|ENSG00000109919|ENSG00000110955|ENSG00000128050|ENSG00000128951|ENSG00000129071|ENSG00000130770|ENSG00000134057|ENSG00000136731|ENSG00000137288|ENSG00000138363|ENSG00000147123|ENSG00000147684|ENSG00000148773|ENSG00000151366|ENSG00000154723|ENSG00000163655|ENSG00000164405|ENSG00000165264…	876	0.0335221
	624	GO:0045454	cell redox homeostasis	5	ENSG00000091164|ENSG00000165672|ENSG00000167815|ENSG00000182512|ENSG00000185624	62	0.0338849
	625	GO:0046916	cellular transition metal ion homeostasis	5	ENSG00000072274|ENSG00000106327|ENSG00000125148|ENSG00000136997|ENSG00000138449	62	0.0338849
	626	GO:0044033	multi-organism metabolic process	11	ENSG00000011304|ENSG00000058804|ENSG00000093000|ENSG00000100142|ENSG00000105258|ENSG00000107581|ENSG00000126934|ENSG00000130726|ENSG00000131747|ENSG00000177700|ENSG00000213024	202	0.0340145
	627	GO:0060322	head development	19	ENSG00000066279|ENSG00000070785|ENSG00000088986|ENSG00000106462|ENSG00000117632|ENSG00000117724|ENSG00000132341|ENSG00000134308|ENSG00000138363|ENSG00000150093|ENSG00000154723|ENSG00000164305|ENSG00000164405|ENSG00000164741|ENSG00000165392|ENSG00000165704|ENSG00000172757|ENSG00000173898|ENSG00000198728	415	0.0340764
	628	GO:0010638	positive regulation of organelle organization	21	ENSG00000029534|ENSG00000080345|ENSG00000085733|ENSG00000088986|ENSG00000099901|ENSG00000100225|ENSG00000115091|ENSG00000118513|ENSG00000130726|ENSG00000130770|ENSG00000130816|ENSG00000130826|ENSG00000134057|ENSG00000134308|ENSG00000137804|ENSG00000140416|ENSG00000150867|ENSG00000167513|ENSG00000168496|ENSG00000181625|ENSG00000213024	471	0.0342553
	629	GO:0051146	striated muscle cell differentiation	8	ENSG00000065978|ENSG00000106462|ENSG00000116161|ENSG00000134057|ENSG00000140416|ENSG00000150093|ENSG00000154639|ENSG00000197993	129	0.0345191
	630	GO:0000732	strand displacement	3	ENSG00000101773|ENSG00000111247|ENSG00000165392	25	0.0349482
	631	GO:0015985	energy coupled proton transport, down electrochemical gradient	3	ENSG00000110955|ENSG00000154723|ENSG00000241468	25	0.0349482
	632	GO:0015986	ATP synthesis coupled proton transport	3	ENSG00000110955|ENSG00000154723|ENSG00000241468	25	0.0349482
	633	GO:0030224	monocyte differentiation	3	ENSG00000136997|ENSG00000184371|ENSG00000185650	25	0.0349482
	634	GO:0042743	hydrogen peroxide metabolic process	3	ENSG00000165672|ENSG00000167815|ENSG00000244734	25	0.0349482
	635	GO:1903131	mononuclear cell differentiation	3	ENSG00000136997|ENSG00000184371|ENSG00000185650	25	0.0349482
	636	GO:0072331	signal transduction by p53 class mediator	12	ENSG00000088325|ENSG00000092201|ENSG00000095002|ENSG00000101773|ENSG00000106399|ENSG00000123374|ENSG00000124802|ENSG00000132646|ENSG00000134057|ENSG00000162521|ENSG00000165392|ENSG00000196591	229	0.035542
	637	GO:0051784	negative regulation of nuclear division	4	ENSG00000117724|ENSG00000134057|ENSG00000164109|ENSG00000167513	43	0.0356311
	638	GO:1903578	regulation of ATP metabolic process	4	ENSG00000109919|ENSG00000130770|ENSG00000134057|ENSG00000137288	43	0.0356311
	639	GO:0010243	response to organonitrogen compound	23	ENSG00000005249|ENSG00000070785|ENSG00000094804|ENSG00000102265|ENSG00000104267|ENSG00000105220|ENSG00000105610|ENSG00000106462|ENSG00000116161|ENSG00000126067|ENSG00000130816|ENSG00000132646|ENSG00000138796|ENSG00000140575|ENSG00000162521|ENSG00000164305|ENSG00000165704|ENSG00000172757|ENSG00000174021|ENSG00000185650|ENSG00000187840|ENSG00000196591|ENSG00000228716	530	0.0358803
	640	GO:0001776	leukocyte homeostasis	5	ENSG00000100714|ENSG00000138449|ENSG00000157456|ENSG00000163554|ENSG00000164305	63	0.0359642
	641	GO:0034333	adherens junction assembly	5	ENSG00000085733|ENSG00000140575|ENSG00000164741|ENSG00000172757|ENSG00000198728	63	0.0359642
	642	GO:0090559	regulation of membrane permeability	5	ENSG00000005022|ENSG00000088986|ENSG00000109919|ENSG00000130770|ENSG00000134308	63	0.0359642
	643	GO:0051129	negative regulation of cellular component organization	20	ENSG00000005022|ENSG00000100614|ENSG00000117632|ENSG00000117724|ENSG00000120992|ENSG00000130208|ENSG00000130816|ENSG00000134057|ENSG00000135372|ENSG00000137309|ENSG00000144848|ENSG00000163554|ENSG00000164109|ENSG00000164741|ENSG00000167513|ENSG00000172757|ENSG00000173898|ENSG00000181625|ENSG00000187840|ENSG00000196591	446	0.0363511
	644	GO:0012501	programmed cell death	49	ENSG00000005022|ENSG00000006625|ENSG00000073111|ENSG00000076248|ENSG00000082146|ENSG00000085733|ENSG00000088325|ENSG00000088986|ENSG00000089685|ENSG00000092853|ENSG00000095002|ENSG00000102145|ENSG00000102265|ENSG00000105220|ENSG00000109919|ENSG00000113269|ENSG00000118513|ENSG00000124802|ENSG00000126821|ENSG00000130770|ENSG00000131747|ENSG00000132507|ENSG00000132792|ENSG00000134001|ENSG00000134308…	1308	0.0365982
	645	GO:0006520	cellular amino acid metabolic process	14	ENSG00000041357|ENSG00000100714|ENSG00000102172|ENSG00000104904|ENSG00000115758|ENSG00000124802|ENSG00000126067|ENSG00000128309|ENSG00000135821|ENSG00000143106|ENSG00000163655|ENSG00000179115|ENSG00000185624|ENSG00000228716	283	0.0371342
	646	GO:0007052	mitotic spindle organization	6	ENSG00000088325|ENSG00000089685|ENSG00000117632|ENSG00000132341|ENSG00000134057|ENSG00000213024	85	0.0371861
	647	GO:0051302	regulation of cell division	6	ENSG00000065978|ENSG00000066279|ENSG00000091651|ENSG00000094804|ENSG00000136997|ENSG00000213024	85	0.0371861
	648	GO:1902850	microtubule cytoskeleton organization involved in mitosis	6	ENSG00000088325|ENSG00000089685|ENSG00000117632|ENSG00000132341|ENSG00000134057|ENSG00000213024	85	0.0371861
	649	GO:0042692	muscle cell differentiation	11	ENSG00000011304|ENSG00000065978|ENSG00000106462|ENSG00000116161|ENSG00000134057|ENSG00000140416|ENSG00000150093|ENSG00000154639|ENSG00000185650|ENSG00000197993|ENSG00000253626	205	0.0372523
	650	GO:0043069	negative regulation of programmed cell death	24	ENSG00000005022|ENSG00000076248|ENSG00000082146|ENSG00000085733|ENSG00000089685|ENSG00000095002|ENSG00000102145|ENSG00000102265|ENSG00000105220|ENSG00000136997|ENSG00000138449|ENSG00000150093|ENSG00000164104|ENSG00000164109|ENSG00000164305|ENSG00000165672|ENSG00000167815|ENSG00000169139|ENSG00000172757|ENSG00000181061|ENSG00000183011|ENSG00000196591|ENSG00000213024|ENSG00000253626	561	0.0374662
	651	GO:0035690	cellular response to drug	4	ENSG00000055118|ENSG00000072274|ENSG00000125148|ENSG00000136997	44	0.0383288
	652	GO:0061640	cytoskeleton-dependent cytokinesis	4	ENSG00000115091|ENSG00000117632|ENSG00000137804|ENSG00000213024	44	0.0383288
	653	GO:0070527	platelet aggregation	4	ENSG00000005961|ENSG00000102145|ENSG00000181467|ENSG00000244734	44	0.0383288
	654	GO:0009266	response to temperature stimulus	9	ENSG00000058804|ENSG00000070785|ENSG00000093000|ENSG00000106399|ENSG00000110958|ENSG00000134001|ENSG00000148773|ENSG00000196591|ENSG00000213024	156	0.0384711
	655	GO:0045787	positive regulation of cell cycle	13	ENSG00000094804|ENSG00000099901|ENSG00000123374|ENSG00000123975|ENSG00000132646|ENSG00000134057|ENSG00000137804|ENSG00000164109|ENSG00000167513|ENSG00000168496|ENSG00000173207|ENSG00000187840|ENSG00000213024	258	0.0385282
	656	GO:0042558	pteridine-containing compound metabolic process	3	ENSG00000100714|ENSG00000138363|ENSG00000228716	26	0.0386805
	657	GO:1903046	meiotic cell cycle process	8	ENSG00000058804|ENSG00000066279|ENSG00000115091|ENSG00000123374|ENSG00000123975|ENSG00000131747|ENSG00000136824|ENSG00000148773	132	0.038754
	658	GO:0019752	carboxylic acid metabolic process	28	ENSG00000005249|ENSG00000041357|ENSG00000091483|ENSG00000100714|ENSG00000102172|ENSG00000104904|ENSG00000105220|ENSG00000109919|ENSG00000110958|ENSG00000114054|ENSG00000115758|ENSG00000120992|ENSG00000124802|ENSG00000126067|ENSG00000128309|ENSG00000130208|ENSG00000135821|ENSG00000138363|ENSG00000138796|ENSG00000143106|ENSG00000143158|ENSG00000163655|ENSG00000167468|ENSG00000170522|ENSG00000173409…	679	0.0387859
	659	GO:0008356	asymmetric cell division	2	ENSG00000066279|ENSG00000115091	11	0.0390158
	660	GO:0009223	pyrimidine deoxyribonucleotide catabolic process	2	ENSG00000076248|ENSG00000129071	11	0.0390158
	661	GO:0016446	somatic hypermutation of immunoglobulin genes	2	ENSG00000076248|ENSG00000095002	11	0.0390158
	662	GO:0020027	hemoglobin metabolic process	2	ENSG00000169877|ENSG00000198728	11	0.0390158
	663	GO:0032196	transposition	2	ENSG00000179750|ENSG00000244509	11	0.0390158
	664	GO:0048385	regulation of retinoic acid receptor signaling pathway	2	ENSG00000106462|ENSG00000162496	11	0.0390158
	665	GO:0050667	homocysteine metabolic process	2	ENSG00000100714|ENSG00000128309	11	0.0390158
	666	GO:0060669	embryonic placenta morphogenesis	2	ENSG00000130726|ENSG00000185650	11	0.0390158
	667	GO:0071294	cellular response to zinc ion	2	ENSG00000125148|ENSG00000187193	11	0.0390158
	668	GO:0071402	cellular response to lipoprotein particle stimulus	2	ENSG00000135218|ENSG00000150093	11	0.0390158
	669	GO:1901380	negative regulation of potassium ion transmembrane transport	2	ENSG00000055118|ENSG00000197993	11	0.0390158
	670	GO:1904385	cellular response to angiotensin	2	ENSG00000094804|ENSG00000104267	11	0.0390158
	671	GO:2000105	positive regulation of DNA-dependent DNA replication	2	ENSG00000123374|ENSG00000167513	11	0.0390158
	672	GO:2000479	regulation of cAMP-dependent protein kinase activity	2	ENSG00000005249|ENSG00000168734	11	0.0390158
	673	GO:0010033	response to organic substance	66	ENSG00000005249|ENSG00000011304|ENSG00000041357|ENSG00000066926|ENSG00000070785|ENSG00000073111|ENSG00000088247|ENSG00000094804|ENSG00000100142|ENSG00000100368|ENSG00000100614|ENSG00000101773|ENSG00000102145|ENSG00000102265|ENSG00000104267|ENSG00000105220|ENSG00000105258|ENSG00000105610|ENSG00000106462|ENSG00000116161|ENSG00000118513|ENSG00000123374|ENSG00000125148|ENSG00000126067|ENSG00000126934…	1847	0.039184
	674	GO:0098727	maintenance of cell number	7	ENSG00000066279|ENSG00000080345|ENSG00000100142|ENSG00000105258|ENSG00000106462|ENSG00000177700|ENSG00000198728	109	0.0395902
	675	GO:0043244	regulation of protein complex disassembly	5	ENSG00000132507|ENSG00000163554|ENSG00000172757|ENSG00000173898|ENSG00000253626	65	0.0403543
	676	GO:1903902	positive regulation of viral life cycle	6	ENSG00000096063|ENSG00000100142|ENSG00000105258|ENSG00000131747|ENSG00000177700|ENSG00000185624	87	0.0409515
	677	GO:1904666	regulation of ubiquitin protein ligase activity	6	ENSG00000041357|ENSG00000123374|ENSG00000126067|ENSG00000134057|ENSG00000143106|ENSG00000164109	87	0.0409515
	678	GO:2000134	negative regulation of G1/S transition of mitotic cell cycle	6	ENSG00000100225|ENSG00000106462|ENSG00000123374|ENSG00000132646|ENSG00000134057|ENSG00000172716	87	0.0409515
	679	GO:0097345	mitochondrial outer membrane permeabilization	4	ENSG00000005022|ENSG00000088986|ENSG00000130770|ENSG00000134308	45	0.0411404
	680	GO:1903391	regulation of adherens junction organization	4	ENSG00000140575|ENSG00000164741|ENSG00000172757|ENSG00000198728	45	0.0411404
	681	GO:0051321	meiotic cell cycle	9	ENSG00000058804|ENSG00000066279|ENSG00000101773|ENSG00000115091|ENSG00000123374|ENSG00000123975|ENSG00000131747|ENSG00000136824|ENSG00000148773	158	0.0411912
	682	GO:0009394	2'-deoxyribonucleotide metabolic process	3	ENSG00000076248|ENSG00000128951|ENSG00000129071	27	0.0426071
	683	GO:0046131	pyrimidine ribonucleoside metabolic process	3	ENSG00000103202|ENSG00000239672|ENSG00000244509	27	0.0426071
	684	GO:0071364	cellular response to epidermal growth factor stimulus	3	ENSG00000140575|ENSG00000172757|ENSG00000185650	27	0.0426071
	685	GO:0007044	cell-substrate junction assembly	5	ENSG00000085733|ENSG00000140575|ENSG00000164741|ENSG00000172757|ENSG00000198728	66	0.0426661
	686	GO:1902807	negative regulation of cell cycle G1/S phase transition	6	ENSG00000100225|ENSG00000106462|ENSG00000123374|ENSG00000132646|ENSG00000134057|ENSG00000172716	88	0.0429213
	687	GO:0080135	regulation of cellular response to stress	21	ENSG00000058804|ENSG00000080345|ENSG00000093000|ENSG00000100225|ENSG00000106153|ENSG00000106399|ENSG00000109919|ENSG00000110958|ENSG00000111247|ENSG00000124802|ENSG00000126934|ENSG00000130726|ENSG00000132646|ENSG00000135218|ENSG00000136997|ENSG00000137309|ENSG00000162607|ENSG00000169139|ENSG00000185624|ENSG00000213024|ENSG00000228716	483	0.0430008
	688	GO:0035019	somatic stem cell population maintenance	4	ENSG00000100142|ENSG00000105258|ENSG00000177700|ENSG00000198728	46	0.0440659
	689	GO:0051310	metaphase plate congression	4	ENSG00000117724|ENSG00000134057|ENSG00000167513|ENSG00000213024	46	0.0440659
	690	GO:1902110	positive regulation of mitochondrial membrane permeability involved in apoptotic process	4	ENSG00000005022|ENSG00000088986|ENSG00000130770|ENSG00000134308	46	0.0440659
	691	GO:1902686	mitochondrial outer membrane permeabilization involved in programmed cell death	4	ENSG00000005022|ENSG00000088986|ENSG00000130770|ENSG00000134308	46	0.0440659
	692	GO:0071478	cellular response to radiation	8	ENSG00000109919|ENSG00000111142|ENSG00000111247|ENSG00000132646|ENSG00000134001|ENSG00000136997|ENSG00000165392|ENSG00000173848	136	0.0449228
	693	GO:0030097	hemopoiesis	22	ENSG00000072274|ENSG00000095002|ENSG00000100225|ENSG00000102145|ENSG00000104267|ENSG00000105610|ENSG00000112077|ENSG00000118513|ENSG00000130770|ENSG00000131747|ENSG00000136997|ENSG00000150093|ENSG00000150867|ENSG00000163554|ENSG00000164104|ENSG00000164305|ENSG00000165672|ENSG00000169877|ENSG00000182512|ENSG00000184371|ENSG00000185650|ENSG00000198728	514	0.0449425
	694	GO:0006275	regulation of DNA replication	6	ENSG00000094804|ENSG00000112312|ENSG00000116161|ENSG00000123374|ENSG00000132646|ENSG00000167513	89	0.0449498
	695	GO:0055002	striated muscle cell development	5	ENSG00000134057|ENSG00000140416|ENSG00000150093|ENSG00000154639|ENSG00000197993	67	0.0450561
	696	GO:1990542	mitochondrial transmembrane transport	5	ENSG00000100216|ENSG00000110955|ENSG00000143158|ENSG00000154723|ENSG00000241468	67	0.0450561
	697	GO:0002566	somatic diversification of immune receptors via somatic mutation	2	ENSG00000076248|ENSG00000095002	12	0.0459362
	698	GO:0006244	pyrimidine nucleotide catabolic process	2	ENSG00000076248|ENSG00000129071	12	0.0459362
	699	GO:0006346	methylation-dependent chromatin silencing	2	ENSG00000130726|ENSG00000130816	12	0.0459362
	700	GO:0007100	mitotic centrosome separation	2	ENSG00000099901|ENSG00000213024	12	0.0459362
	701	GO:0045672	positive regulation of osteoclast differentiation	2	ENSG00000104267|ENSG00000184371	12	0.0459362
	702	GO:0055098	response to low-density lipoprotein particle	2	ENSG00000135218|ENSG00000150093	12	0.0459362
	703	GO:0061158	3'-UTR-mediated mRNA destabilization	2	ENSG00000088247|ENSG00000185650	12	0.0459362
	704	GO:1902589	single-organism organelle organization	47	ENSG00000005022|ENSG00000005249|ENSG00000065135|ENSG00000085733|ENSG00000088986|ENSG00000089685|ENSG00000094804|ENSG00000100216|ENSG00000100225|ENSG00000100592|ENSG00000100749|ENSG00000106554|ENSG00000109919|ENSG00000115091|ENSG00000117632|ENSG00000117724|ENSG00000121579|ENSG00000122952|ENSG00000123219|ENSG00000130770|ENSG00000131747|ENSG00000132341|ENSG00000132646|ENSG00000134057|ENSG00000134308…	1266	0.045955
	705	GO:0002699	positive regulation of immune effector process	7	ENSG00000072274|ENSG00000076248|ENSG00000095002|ENSG00000105220|ENSG00000118513|ENSG00000135218|ENSG00000176208	113	0.0466067
	706	GO:0014015	positive regulation of gliogenesis	3	ENSG00000118513|ENSG00000184371|ENSG00000196591	28	0.0467253
	707	GO:0051653	spindle localization	3	ENSG00000066279|ENSG00000115091|ENSG00000137804	28	0.0467253
	708	GO:0048731	system development	86	ENSG00000041357|ENSG00000042753|ENSG00000066279|ENSG00000070785|ENSG00000072274|ENSG00000073111|ENSG00000076248|ENSG00000085733|ENSG00000086598|ENSG00000088986|ENSG00000095002|ENSG00000100225|ENSG00000100592|ENSG00000100714|ENSG00000102145|ENSG00000102265|ENSG00000104267|ENSG00000105220|ENSG00000105610|ENSG00000106462|ENSG00000107789|ENSG00000110955|ENSG00000112077|ENSG00000112312|ENSG00000115758…	2510	0.0469763
	709	GO:0044260	cellular macromolecule metabolic process	190	ENSG00000005249|ENSG00000011304|ENSG00000041357|ENSG00000048544|ENSG00000051596|ENSG00000055044|ENSG00000055118|ENSG00000058804|ENSG00000065978|ENSG00000070785|ENSG00000071575|ENSG00000071794|ENSG00000071894|ENSG00000072274|ENSG00000073111|ENSG00000074071|ENSG00000076003|ENSG00000076248|ENSG00000077152|ENSG00000080345|ENSG00000082146|ENSG00000088247|ENSG00000088325|ENSG00000088986|ENSG00000089685…	6020	0.0473293
	710	GO:0009142	nucleoside triphosphate biosynthetic process	5	ENSG00000103202|ENSG00000110955|ENSG00000154723|ENSG00000239672|ENSG00000241468	68	0.0475246
	711	GO:1901698	response to nitrogen compound	25	ENSG00000005249|ENSG00000070785|ENSG00000094804|ENSG00000102265|ENSG00000104267|ENSG00000105220|ENSG00000105610|ENSG00000106462|ENSG00000116161|ENSG00000123374|ENSG00000126067|ENSG00000126934|ENSG00000130816|ENSG00000132646|ENSG00000138796|ENSG00000140575|ENSG00000162521|ENSG00000164305|ENSG00000165704|ENSG00000172757|ENSG00000174021|ENSG00000185650|ENSG00000187840|ENSG00000196591|ENSG00000228716	605	0.0482079
	712	GO:0017148	negative regulation of translation	8	ENSG00000070785|ENSG00000088247|ENSG00000126934|ENSG00000132341|ENSG00000134001|ENSG00000185650|ENSG00000187840|ENSG00000228716	138	0.0482363
	713	GO:1901701	cellular response to oxygen-containing compound	27	ENSG00000005249|ENSG00000066926|ENSG00000094804|ENSG00000104267|ENSG00000105610|ENSG00000106462|ENSG00000118513|ENSG00000123374|ENSG00000125995|ENSG00000130816|ENSG00000132646|ENSG00000134057|ENSG00000135218|ENSG00000140416|ENSG00000143158|ENSG00000164032|ENSG00000164104|ENSG00000164182|ENSG00000165672|ENSG00000167815|ENSG00000172757|ENSG00000173848|ENSG00000174021|ENSG00000185650|ENSG00000187840…	664	0.0484666
	714	GO:0051649	establishment of localization in cell	57	ENSG00000029534|ENSG00000042753|ENSG00000051596|ENSG00000058804|ENSG00000071894|ENSG00000082146|ENSG00000085733|ENSG00000086598|ENSG00000088986|ENSG00000089006|ENSG00000093000|ENSG00000099901|ENSG00000100028|ENSG00000100216|ENSG00000100225|ENSG00000100614|ENSG00000104904|ENSG00000109919|ENSG00000110955|ENSG00000115091|ENSG00000117724|ENSG00000119203|ENSG00000122952|ENSG00000123136|ENSG00000125835…	1584	0.0486478
	715	GO:0031960	response to corticosteroid	6	ENSG00000066926|ENSG00000132341|ENSG00000132646|ENSG00000164305|ENSG00000185650|ENSG00000187840	91	0.0491837
	716	GO:0019438	aromatic compound biosynthetic process	107	ENSG00000041357|ENSG00000051596|ENSG00000058804|ENSG00000065135|ENSG00000065978|ENSG00000066926|ENSG00000071794|ENSG00000071894|ENSG00000080345|ENSG00000085231|ENSG00000088247|ENSG00000088986|ENSG00000089685|ENSG00000092201|ENSG00000093000|ENSG00000094804|ENSG00000100028|ENSG00000100142|ENSG00000100387|ENSG00000100479|ENSG00000100614|ENSG00000100632|ENSG00000100714|ENSG00000101773|ENSG00000102145…	3207	0.04997

## Sheet: Higher in B1 than B3
	Table S1. GO terms of genes dynamically changed along hematopoietic lineage differentiation.
	Branch 1 vs Branch 3: higher expressed in Branch 1
	No.	GO ID	GO term	Count Interesting	Interesting Gene List	Count All	P value
	1	GO:0002376	immune system process	82	ENSG00000000971|ENSG00000008394|ENSG00000026508|ENSG00000035862|ENSG00000048052|ENSG00000059804|ENSG00000064012|ENSG00000064201|ENSG00000076662|ENSG00000078596|ENSG00000081041|ENSG00000084207|ENSG00000085276|ENSG00000090104|ENSG00000096384|ENSG00000100504|ENSG00000104043|ENSG00000104312|ENSG00000105220|ENSG00000105426|ENSG00000105514|ENSG00000105639|ENSG00000105997|ENSG00000106546|ENSG00000110934…	1822	2.82553e-09
	2	GO:0044763	single-organism cellular process	206	ENSG00000003393|ENSG00000003400|ENSG00000006756|ENSG00000007062|ENSG00000008394|ENSG00000010404|ENSG00000017260|ENSG00000026025|ENSG00000026508|ENSG00000035862|ENSG00000046889|ENSG00000048052|ENSG00000059804|ENSG00000060982|ENSG00000061918|ENSG00000062650|ENSG00000064012|ENSG00000064201|ENSG00000070961|ENSG00000073756|ENSG00000074416|ENSG00000075426|ENSG00000076662|ENSG00000078596|ENSG00000078668…	6808	5.40474e-09
	3	GO:0045055	regulated exocytosis	35	ENSG00000008394|ENSG00000026508|ENSG00000035862|ENSG00000059804|ENSG00000084207|ENSG00000084234|ENSG00000096384|ENSG00000100504|ENSG00000102362|ENSG00000104043|ENSG00000105220|ENSG00000105514|ENSG00000110934|ENSG00000111679|ENSG00000112419|ENSG00000114021|ENSG00000115956|ENSG00000120885|ENSG00000122862|ENSG00000130303|ENSG00000138722|ENSG00000139278|ENSG00000143162|ENSG00000145708|ENSG00000146425…	563	2.07121e-07
	4	GO:0006887	exocytosis	38	ENSG00000008394|ENSG00000026508|ENSG00000035862|ENSG00000059804|ENSG00000084207|ENSG00000084234|ENSG00000096384|ENSG00000100504|ENSG00000102362|ENSG00000104043|ENSG00000105220|ENSG00000105514|ENSG00000110934|ENSG00000111679|ENSG00000112419|ENSG00000114021|ENSG00000115956|ENSG00000120885|ENSG00000122862|ENSG00000130303|ENSG00000133026|ENSG00000135046|ENSG00000138722|ENSG00000139278|ENSG00000143162…	650	2.84649e-07
	5	GO:0051384	response to glucocorticoid	12	ENSG00000070961|ENSG00000073756|ENSG00000084207|ENSG00000109321|ENSG00000110492|ENSG00000122025|ENSG00000125740|ENSG00000128016|ENSG00000133703|ENSG00000135046|ENSG00000170345|ENSG00000204472	81	4.72964e-07
	6	GO:0008283	cell proliferation	57	ENSG00000035862|ENSG00000060982|ENSG00000062650|ENSG00000064201|ENSG00000073756|ENSG00000075426|ENSG00000081041|ENSG00000084207|ENSG00000085276|ENSG00000085563|ENSG00000095303|ENSG00000104312|ENSG00000105639|ENSG00000105997|ENSG00000106546|ENSG00000109321|ENSG00000111679|ENSG00000113389|ENSG00000118971|ENSG00000120738|ENSG00000120885|ENSG00000122025|ENSG00000123358|ENSG00000124813|ENSG00000124882…	1231	6.59284e-07
	7	GO:0042127	regulation of cell proliferation	47	ENSG00000035862|ENSG00000062650|ENSG00000064201|ENSG00000073756|ENSG00000075426|ENSG00000081041|ENSG00000084207|ENSG00000095303|ENSG00000104312|ENSG00000105639|ENSG00000105997|ENSG00000106546|ENSG00000109321|ENSG00000111679|ENSG00000113389|ENSG00000118971|ENSG00000120738|ENSG00000122025|ENSG00000123358|ENSG00000124813|ENSG00000124882|ENSG00000128016|ENSG00000133703|ENSG00000134215|ENSG00000135046…	935	8.16269e-07
	8	GO:0044707	single-multicellular organism process	120	ENSG00000003393|ENSG00000003436|ENSG00000007062|ENSG00000008394|ENSG00000026025|ENSG00000026508|ENSG00000035862|ENSG00000046889|ENSG00000048052|ENSG00000064012|ENSG00000064201|ENSG00000070961|ENSG00000073756|ENSG00000075426|ENSG00000078596|ENSG00000079691|ENSG00000084207|ENSG00000085276|ENSG00000096384|ENSG00000102359|ENSG00000104312|ENSG00000105220|ENSG00000105426|ENSG00000105514|ENSG00000105639…	3460	9.70986e-07
	9	GO:0009611	response to wounding	27	ENSG00000003436|ENSG00000064201|ENSG00000079691|ENSG00000105426|ENSG00000110492|ENSG00000111679|ENSG00000115956|ENSG00000123405|ENSG00000124882|ENSG00000128016|ENSG00000133026|ENSG00000134215|ENSG00000135046|ENSG00000135605|ENSG00000136826|ENSG00000138722|ENSG00000144668|ENSG00000145431|ENSG00000149131|ENSG00000151914|ENSG00000160593|ENSG00000164506|ENSG00000179348|ENSG00000183691|ENSG00000185022…	400	1.20522e-06
	10	GO:0006955	immune response	57	ENSG00000000971|ENSG00000008394|ENSG00000026508|ENSG00000035862|ENSG00000059804|ENSG00000064012|ENSG00000076662|ENSG00000078596|ENSG00000081041|ENSG00000084207|ENSG00000090104|ENSG00000096384|ENSG00000100504|ENSG00000104043|ENSG00000104312|ENSG00000105220|ENSG00000105426|ENSG00000105514|ENSG00000105639|ENSG00000110934|ENSG00000111679|ENSG00000114021|ENSG00000120738|ENSG00000120885|ENSG00000124882…	1254	1.2054e-06
	11	GO:0032501	multicellular organismal process	127	ENSG00000003393|ENSG00000003436|ENSG00000007062|ENSG00000008394|ENSG00000026025|ENSG00000026508|ENSG00000035862|ENSG00000042980|ENSG00000046889|ENSG00000048052|ENSG00000061918|ENSG00000064012|ENSG00000064201|ENSG00000070961|ENSG00000073756|ENSG00000074416|ENSG00000075426|ENSG00000078596|ENSG00000079691|ENSG00000084207|ENSG00000085276|ENSG00000095303|ENSG00000096384|ENSG00000102359|ENSG00000104312…	3750	1.32649e-06
	12	GO:0031960	response to corticosteroid	12	ENSG00000070961|ENSG00000073756|ENSG00000084207|ENSG00000109321|ENSG00000110492|ENSG00000122025|ENSG00000125740|ENSG00000128016|ENSG00000133703|ENSG00000135046|ENSG00000170345|ENSG00000204472	91	1.70449e-06
	13	GO:0048534	hematopoietic or lymphoid organ development	32	ENSG00000048052|ENSG00000064012|ENSG00000078596|ENSG00000085276|ENSG00000104312|ENSG00000105639|ENSG00000105997|ENSG00000111679|ENSG00000113013|ENSG00000115956|ENSG00000119535|ENSG00000120738|ENSG00000122025|ENSG00000124813|ENSG00000128016|ENSG00000135046|ENSG00000135426|ENSG00000135535|ENSG00000136826|ENSG00000138449|ENSG00000140022|ENSG00000143995|ENSG00000144554|ENSG00000150782|ENSG00000154188…	536	1.75262e-06
	14	GO:0045321	leukocyte activation	43	ENSG00000008394|ENSG00000026508|ENSG00000035862|ENSG00000048052|ENSG00000059804|ENSG00000064012|ENSG00000064201|ENSG00000078596|ENSG00000084207|ENSG00000096384|ENSG00000100504|ENSG00000104043|ENSG00000104312|ENSG00000105220|ENSG00000105514|ENSG00000105639|ENSG00000106546|ENSG00000110934|ENSG00000111679|ENSG00000114021|ENSG00000120738|ENSG00000120885|ENSG00000122025|ENSG00000124813|ENSG00000130303…	854	2.5034e-06
	15	GO:0007275	multicellular organism development	102	ENSG00000003393|ENSG00000007062|ENSG00000008394|ENSG00000026025|ENSG00000026508|ENSG00000035862|ENSG00000046889|ENSG00000048052|ENSG00000064012|ENSG00000070961|ENSG00000073756|ENSG00000075426|ENSG00000078596|ENSG00000084207|ENSG00000085276|ENSG00000096384|ENSG00000102359|ENSG00000104312|ENSG00000105220|ENSG00000105426|ENSG00000105639|ENSG00000105997|ENSG00000106546|ENSG00000108924|ENSG00000109321…	2844	2.73616e-06
	16	GO:0045595	regulation of cell differentiation	44	ENSG00000007062|ENSG00000026025|ENSG00000035862|ENSG00000048052|ENSG00000064012|ENSG00000073756|ENSG00000079691|ENSG00000096384|ENSG00000104312|ENSG00000105426|ENSG00000105639|ENSG00000109321|ENSG00000110880|ENSG00000111679|ENSG00000113013|ENSG00000119535|ENSG00000124813|ENSG00000124882|ENSG00000128016|ENSG00000133703|ENSG00000135046|ENSG00000135426|ENSG00000136826|ENSG00000136929|ENSG00000143995…	889	2.9527e-06
	17	GO:0034097	response to cytokine	31	ENSG00000003436|ENSG00000026508|ENSG00000035862|ENSG00000064012|ENSG00000073756|ENSG00000081041|ENSG00000084207|ENSG00000096384|ENSG00000104312|ENSG00000105639|ENSG00000111679|ENSG00000119535|ENSG00000120738|ENSG00000122025|ENSG00000123416|ENSG00000124882|ENSG00000128016|ENSG00000130303|ENSG00000133703|ENSG00000135046|ENSG00000136826|ENSG00000143384|ENSG00000145708|ENSG00000150782|ENSG00000154188…	530	3.94429e-06
	18	GO:0022610	biological adhesion	39	ENSG00000017260|ENSG00000026508|ENSG00000064201|ENSG00000076662|ENSG00000079691|ENSG00000089327|ENSG00000096384|ENSG00000102359|ENSG00000104312|ENSG00000105426|ENSG00000105639|ENSG00000110880|ENSG00000111679|ENSG00000115956|ENSG00000119535|ENSG00000133026|ENSG00000134215|ENSG00000135046|ENSG00000135426|ENSG00000135535|ENSG00000136826|ENSG00000137710|ENSG00000138722|ENSG00000143153|ENSG00000144554…	754	4.16426e-06
	19	GO:0050896	response to stimulus	157	ENSG00000000971|ENSG00000003393|ENSG00000003400|ENSG00000003436|ENSG00000008394|ENSG00000017260|ENSG00000026025|ENSG00000026508|ENSG00000035862|ENSG00000046889|ENSG00000048052|ENSG00000059804|ENSG00000061918|ENSG00000062650|ENSG00000064012|ENSG00000064201|ENSG00000069020|ENSG00000070961|ENSG00000073756|ENSG00000074416|ENSG00000076662|ENSG00000078596|ENSG00000079691|ENSG00000081041|ENSG00000084207…	5041	4.1939e-06
	20	GO:0016477	cell migration	39	ENSG00000026508|ENSG00000048052|ENSG00000073756|ENSG00000079691|ENSG00000081041|ENSG00000084207|ENSG00000102359|ENSG00000105639|ENSG00000110492|ENSG00000110880|ENSG00000110934|ENSG00000111679|ENSG00000119535|ENSG00000123358|ENSG00000130303|ENSG00000133026|ENSG00000133703|ENSG00000134215|ENSG00000135046|ENSG00000136205|ENSG00000136826|ENSG00000137710|ENSG00000143153|ENSG00000143776|ENSG00000144668…	755	4.29871e-06
	21	GO:0048856	anatomical structure development	109	ENSG00000003393|ENSG00000007062|ENSG00000008394|ENSG00000017260|ENSG00000026025|ENSG00000026508|ENSG00000035862|ENSG00000046889|ENSG00000048052|ENSG00000064012|ENSG00000070961|ENSG00000073756|ENSG00000075426|ENSG00000078596|ENSG00000079691|ENSG00000084207|ENSG00000085276|ENSG00000096384|ENSG00000102359|ENSG00000104312|ENSG00000105220|ENSG00000105426|ENSG00000105639|ENSG00000105997|ENSG00000106546…	3136	4.53754e-06
	22	GO:0048513	animal organ development	72	ENSG00000007062|ENSG00000008394|ENSG00000026025|ENSG00000026508|ENSG00000048052|ENSG00000064012|ENSG00000070961|ENSG00000073756|ENSG00000075426|ENSG00000078596|ENSG00000084207|ENSG00000085276|ENSG00000096384|ENSG00000104312|ENSG00000105426|ENSG00000105639|ENSG00000105997|ENSG00000108924|ENSG00000109321|ENSG00000110492|ENSG00000110880|ENSG00000111679|ENSG00000112414|ENSG00000113013|ENSG00000115956…	1815	5.61276e-06
	23	GO:0030097	hemopoiesis	30	ENSG00000048052|ENSG00000064012|ENSG00000078596|ENSG00000085276|ENSG00000104312|ENSG00000105639|ENSG00000111679|ENSG00000113013|ENSG00000115956|ENSG00000119535|ENSG00000120738|ENSG00000122025|ENSG00000124813|ENSG00000128016|ENSG00000135046|ENSG00000135426|ENSG00000135535|ENSG00000136826|ENSG00000140022|ENSG00000143995|ENSG00000144554|ENSG00000150782|ENSG00000154188|ENSG00000157404|ENSG00000162367…	514	5.96956e-06
	24	GO:0008284	positive regulation of cell proliferation	29	ENSG00000062650|ENSG00000073756|ENSG00000075426|ENSG00000104312|ENSG00000105639|ENSG00000105997|ENSG00000109321|ENSG00000111679|ENSG00000118971|ENSG00000120738|ENSG00000122025|ENSG00000123358|ENSG00000124813|ENSG00000124882|ENSG00000133703|ENSG00000134215|ENSG00000135046|ENSG00000136205|ENSG00000137193|ENSG00000145431|ENSG00000150782|ENSG00000157404|ENSG00000160593|ENSG00000169398|ENSG00000182585…	488	6.10249e-06
	25	GO:0002520	immune system development	32	ENSG00000048052|ENSG00000064012|ENSG00000078596|ENSG00000085276|ENSG00000104312|ENSG00000105639|ENSG00000105997|ENSG00000111679|ENSG00000113013|ENSG00000115956|ENSG00000119535|ENSG00000120738|ENSG00000122025|ENSG00000124813|ENSG00000128016|ENSG00000135046|ENSG00000135426|ENSG00000135535|ENSG00000136826|ENSG00000138449|ENSG00000140022|ENSG00000143995|ENSG00000144554|ENSG00000150782|ENSG00000154188…	571	6.65421e-06
	26	GO:0001775	cell activation	45	ENSG00000008394|ENSG00000026508|ENSG00000035862|ENSG00000048052|ENSG00000059804|ENSG00000064012|ENSG00000064201|ENSG00000078596|ENSG00000084207|ENSG00000096384|ENSG00000100504|ENSG00000104043|ENSG00000104312|ENSG00000105220|ENSG00000105514|ENSG00000105639|ENSG00000106546|ENSG00000110934|ENSG00000111679|ENSG00000114021|ENSG00000115956|ENSG00000120738|ENSG00000120885|ENSG00000122025|ENSG00000124813…	949	6.93701e-06
	27	GO:0048870	cell motility	41	ENSG00000026508|ENSG00000048052|ENSG00000073756|ENSG00000079691|ENSG00000081041|ENSG00000084207|ENSG00000102359|ENSG00000105639|ENSG00000110492|ENSG00000110880|ENSG00000110934|ENSG00000111679|ENSG00000119535|ENSG00000123358|ENSG00000124882|ENSG00000130303|ENSG00000133026|ENSG00000133703|ENSG00000134215|ENSG00000135046|ENSG00000136205|ENSG00000136826|ENSG00000137710|ENSG00000143153|ENSG00000143776…	832	7.55841e-06
	28	GO:0051674	localization of cell	41	ENSG00000026508|ENSG00000048052|ENSG00000073756|ENSG00000079691|ENSG00000081041|ENSG00000084207|ENSG00000102359|ENSG00000105639|ENSG00000110492|ENSG00000110880|ENSG00000110934|ENSG00000111679|ENSG00000119535|ENSG00000123358|ENSG00000124882|ENSG00000130303|ENSG00000133026|ENSG00000133703|ENSG00000134215|ENSG00000135046|ENSG00000136205|ENSG00000136826|ENSG00000137710|ENSG00000143153|ENSG00000143776…	832	7.55841e-06
	29	GO:0007155	cell adhesion	38	ENSG00000017260|ENSG00000026508|ENSG00000064201|ENSG00000076662|ENSG00000079691|ENSG00000089327|ENSG00000102359|ENSG00000104312|ENSG00000105426|ENSG00000105639|ENSG00000110880|ENSG00000111679|ENSG00000115956|ENSG00000119535|ENSG00000133026|ENSG00000134215|ENSG00000135046|ENSG00000135426|ENSG00000135535|ENSG00000136826|ENSG00000137710|ENSG00000138722|ENSG00000143153|ENSG00000144554|ENSG00000144668…	751	9.36166e-06
	30	GO:0002366	leukocyte activation involved in immune response	30	ENSG00000008394|ENSG00000026508|ENSG00000035862|ENSG00000059804|ENSG00000078596|ENSG00000084207|ENSG00000096384|ENSG00000100504|ENSG00000104043|ENSG00000104312|ENSG00000105220|ENSG00000105514|ENSG00000105639|ENSG00000110934|ENSG00000111679|ENSG00000114021|ENSG00000130303|ENSG00000135046|ENSG00000139278|ENSG00000143162|ENSG00000146425|ENSG00000148175|ENSG00000149357|ENSG00000150782|ENSG00000157404…	526	9.40865e-06
	31	GO:0002263	cell activation involved in immune response	30	ENSG00000008394|ENSG00000026508|ENSG00000035862|ENSG00000059804|ENSG00000078596|ENSG00000084207|ENSG00000096384|ENSG00000100504|ENSG00000104043|ENSG00000104312|ENSG00000105220|ENSG00000105514|ENSG00000105639|ENSG00000110934|ENSG00000111679|ENSG00000114021|ENSG00000130303|ENSG00000135046|ENSG00000139278|ENSG00000143162|ENSG00000146425|ENSG00000148175|ENSG00000149357|ENSG00000150782|ENSG00000157404…	527	9.76476e-06
	32	GO:0044699	single-organism process	222	ENSG00000003393|ENSG00000003400|ENSG00000003436|ENSG00000006756|ENSG00000007062|ENSG00000008394|ENSG00000010404|ENSG00000017260|ENSG00000026025|ENSG00000026508|ENSG00000035862|ENSG00000042980|ENSG00000046889|ENSG00000048052|ENSG00000059804|ENSG00000060982|ENSG00000061918|ENSG00000062650|ENSG00000064012|ENSG00000064201|ENSG00000069020|ENSG00000070961|ENSG00000073756|ENSG00000074416|ENSG00000075426…	8068	1.06057e-05
	33	GO:0050731	positive regulation of peptidyl-tyrosine phosphorylation	11	ENSG00000026508|ENSG00000104312|ENSG00000109321|ENSG00000122025|ENSG00000124882|ENSG00000135605|ENSG00000150782|ENSG00000154188|ENSG00000157404|ENSG00000179639|ENSG00000182585	92	1.2152e-05
	34	GO:0030154	cell differentiation	80	ENSG00000003393|ENSG00000007062|ENSG00000008394|ENSG00000026025|ENSG00000035862|ENSG00000046889|ENSG00000048052|ENSG00000064012|ENSG00000073756|ENSG00000075426|ENSG00000078596|ENSG00000079691|ENSG00000084207|ENSG00000085276|ENSG00000096384|ENSG00000104312|ENSG00000105426|ENSG00000105639|ENSG00000108924|ENSG00000109321|ENSG00000110492|ENSG00000110880|ENSG00000111679|ENSG00000112414|ENSG00000113013…	2134	1.21597e-05
	35	GO:0044767	single-organism developmental process	113	ENSG00000003393|ENSG00000007062|ENSG00000008394|ENSG00000026025|ENSG00000026508|ENSG00000035862|ENSG00000046889|ENSG00000048052|ENSG00000064012|ENSG00000070961|ENSG00000073756|ENSG00000075426|ENSG00000078596|ENSG00000079691|ENSG00000084207|ENSG00000085276|ENSG00000096384|ENSG00000102359|ENSG00000104312|ENSG00000105220|ENSG00000105426|ENSG00000105639|ENSG00000105997|ENSG00000106546|ENSG00000108924…	3359	1.35711e-05
	36	GO:0002274	myeloid leukocyte activation	28	ENSG00000008394|ENSG00000026508|ENSG00000035862|ENSG00000059804|ENSG00000064201|ENSG00000084207|ENSG00000096384|ENSG00000100504|ENSG00000104043|ENSG00000105220|ENSG00000105514|ENSG00000110934|ENSG00000111679|ENSG00000114021|ENSG00000120885|ENSG00000130303|ENSG00000139278|ENSG00000143162|ENSG00000146425|ENSG00000148175|ENSG00000149357|ENSG00000157404|ENSG00000165102|ENSG00000167996|ENSG00000179348…	484	1.46953e-05
	37	GO:0050730	regulation of peptidyl-tyrosine phosphorylation	13	ENSG00000026508|ENSG00000104312|ENSG00000109321|ENSG00000111679|ENSG00000122025|ENSG00000124882|ENSG00000135605|ENSG00000145431|ENSG00000150782|ENSG00000154188|ENSG00000157404|ENSG00000179639|ENSG00000182585	132	1.69159e-05
	38	GO:0032502	developmental process	114	ENSG00000003393|ENSG00000007062|ENSG00000008394|ENSG00000017260|ENSG00000026025|ENSG00000026508|ENSG00000035862|ENSG00000046889|ENSG00000048052|ENSG00000064012|ENSG00000070961|ENSG00000073756|ENSG00000075426|ENSG00000078596|ENSG00000079691|ENSG00000084207|ENSG00000085276|ENSG00000096384|ENSG00000102359|ENSG00000104312|ENSG00000105220|ENSG00000105426|ENSG00000105639|ENSG00000105997|ENSG00000106546…	3419	1.86418e-05
	39	GO:0009605	response to external stimulus	51	ENSG00000000971|ENSG00000003436|ENSG00000008394|ENSG00000064012|ENSG00000064201|ENSG00000070961|ENSG00000073756|ENSG00000074416|ENSG00000081041|ENSG00000084207|ENSG00000104312|ENSG00000105220|ENSG00000105426|ENSG00000110934|ENSG00000115956|ENSG00000119535|ENSG00000120885|ENSG00000123358|ENSG00000125740|ENSG00000128016|ENSG00000130303|ENSG00000133026|ENSG00000133703|ENSG00000134107|ENSG00000134215…	1176	1.89008e-05
	40	GO:0010951	negative regulation of endopeptidase activity	12	ENSG00000003436|ENSG00000026508|ENSG00000035862|ENSG00000064012|ENSG00000073756|ENSG00000084234|ENSG00000105220|ENSG00000128040|ENSG00000130303|ENSG00000136826|ENSG00000149131|ENSG00000166681	115	1.99772e-05
	41	GO:0014068	positive regulation of phosphatidylinositol 3-kinase signaling	7	ENSG00000111679|ENSG00000122025|ENSG00000145431|ENSG00000150782|ENSG00000154188|ENSG00000157404|ENSG00000169398	37	2.39182e-05
	42	GO:0033002	muscle cell proliferation	11	ENSG00000073756|ENSG00000084207|ENSG00000113389|ENSG00000124882|ENSG00000136826|ENSG00000137193|ENSG00000150782|ENSG00000154188|ENSG00000183691|ENSG00000197442|ENSG00000204472	99	2.45655e-05
	43	GO:0010466	negative regulation of peptidase activity	12	ENSG00000003436|ENSG00000026508|ENSG00000035862|ENSG00000064012|ENSG00000073756|ENSG00000084234|ENSG00000105220|ENSG00000128040|ENSG00000130303|ENSG00000136826|ENSG00000149131|ENSG00000166681	119	2.82308e-05
	44	GO:0006979	response to oxidative stress	21	ENSG00000003393|ENSG00000008394|ENSG00000061918|ENSG00000073756|ENSG00000084207|ENSG00000095303|ENSG00000109321|ENSG00000118231|ENSG00000134333|ENSG00000135046|ENSG00000136826|ENSG00000143384|ENSG00000144554|ENSG00000153234|ENSG00000170345|ENSG00000174099|ENSG00000188536|ENSG00000196730|ENSG00000197442|ENSG00000197930|ENSG00000204472	319	2.83972e-05
	45	GO:0006952	defense response	41	ENSG00000000971|ENSG00000003393|ENSG00000026508|ENSG00000048052|ENSG00000064012|ENSG00000064201|ENSG00000073756|ENSG00000074416|ENSG00000076662|ENSG00000081041|ENSG00000084207|ENSG00000095303|ENSG00000096384|ENSG00000104312|ENSG00000105426|ENSG00000105639|ENSG00000110492|ENSG00000111679|ENSG00000119535|ENSG00000120738|ENSG00000120885|ENSG00000124882|ENSG00000130303|ENSG00000133703|ENSG00000135046…	883	3.1053e-05
	46	GO:0051239	regulation of multicellular organismal process	62	ENSG00000007062|ENSG00000026025|ENSG00000035862|ENSG00000048052|ENSG00000064012|ENSG00000070961|ENSG00000073756|ENSG00000074416|ENSG00000084207|ENSG00000096384|ENSG00000102359|ENSG00000104312|ENSG00000105426|ENSG00000105639|ENSG00000109321|ENSG00000110880|ENSG00000111679|ENSG00000113013|ENSG00000115956|ENSG00000119535|ENSG00000120738|ENSG00000120885|ENSG00000122862|ENSG00000124813|ENSG00000124882…	1564	3.2625e-05
	47	GO:0033993	response to lipid	29	ENSG00000003436|ENSG00000008394|ENSG00000064012|ENSG00000070961|ENSG00000073756|ENSG00000081041|ENSG00000084207|ENSG00000104312|ENSG00000105220|ENSG00000109321|ENSG00000110492|ENSG00000120885|ENSG00000122025|ENSG00000123358|ENSG00000125740|ENSG00000128016|ENSG00000131023|ENSG00000133703|ENSG00000135046|ENSG00000136826|ENSG00000137193|ENSG00000145708|ENSG00000150782|ENSG00000153234|ENSG00000170345…	537	3.69507e-05
	48	GO:0043299	leukocyte degranulation	25	ENSG00000008394|ENSG00000026508|ENSG00000035862|ENSG00000059804|ENSG00000084207|ENSG00000096384|ENSG00000100504|ENSG00000104043|ENSG00000105220|ENSG00000105514|ENSG00000110934|ENSG00000111679|ENSG00000114021|ENSG00000130303|ENSG00000139278|ENSG00000143162|ENSG00000146425|ENSG00000148175|ENSG00000149357|ENSG00000157404|ENSG00000165102|ENSG00000167996|ENSG00000179348|ENSG00000179639|ENSG00000188404	431	4.14362e-05
	49	GO:0040011	locomotion	43	ENSG00000026508|ENSG00000048052|ENSG00000073756|ENSG00000079691|ENSG00000081041|ENSG00000084207|ENSG00000102359|ENSG00000105639|ENSG00000110492|ENSG00000110880|ENSG00000110934|ENSG00000111679|ENSG00000119535|ENSG00000123358|ENSG00000124882|ENSG00000130303|ENSG00000133026|ENSG00000133703|ENSG00000134215|ENSG00000135046|ENSG00000136205|ENSG00000136826|ENSG00000137710|ENSG00000143153|ENSG00000143776…	958	4.34355e-05
	50	GO:0002275	myeloid cell activation involved in immune response	25	ENSG00000008394|ENSG00000026508|ENSG00000035862|ENSG00000059804|ENSG00000084207|ENSG00000096384|ENSG00000100504|ENSG00000104043|ENSG00000105220|ENSG00000105514|ENSG00000110934|ENSG00000111679|ENSG00000114021|ENSG00000130303|ENSG00000139278|ENSG00000143162|ENSG00000146425|ENSG00000148175|ENSG00000149357|ENSG00000157404|ENSG00000165102|ENSG00000167996|ENSG00000179348|ENSG00000179639|ENSG00000188404	434	4.64301e-05
	51	GO:0048731	system development	88	ENSG00000003393|ENSG00000007062|ENSG00000008394|ENSG00000026025|ENSG00000026508|ENSG00000035862|ENSG00000046889|ENSG00000048052|ENSG00000064012|ENSG00000070961|ENSG00000073756|ENSG00000075426|ENSG00000078596|ENSG00000084207|ENSG00000085276|ENSG00000096384|ENSG00000102359|ENSG00000104312|ENSG00000105220|ENSG00000105426|ENSG00000105639|ENSG00000105997|ENSG00000106546|ENSG00000108924|ENSG00000109321…	2505	4.83424e-05
	52	GO:1901698	response to nitrogen compound	31	ENSG00000008394|ENSG00000048052|ENSG00000061918|ENSG00000073756|ENSG00000084207|ENSG00000096384|ENSG00000104312|ENSG00000105220|ENSG00000105639|ENSG00000109321|ENSG00000120738|ENSG00000122025|ENSG00000123358|ENSG00000124882|ENSG00000125740|ENSG00000133019|ENSG00000134333|ENSG00000135046|ENSG00000136826|ENSG00000145431|ENSG00000145708|ENSG00000148908|ENSG00000149357|ENSG00000153234|ENSG00000169398…	604	5.18128e-05
	53	GO:0002252	immune effector process	38	ENSG00000000971|ENSG00000008394|ENSG00000026508|ENSG00000035862|ENSG00000059804|ENSG00000064201|ENSG00000078596|ENSG00000084207|ENSG00000096384|ENSG00000100504|ENSG00000104043|ENSG00000104312|ENSG00000105220|ENSG00000105514|ENSG00000105639|ENSG00000110934|ENSG00000111679|ENSG00000114021|ENSG00000120885|ENSG00000130303|ENSG00000134215|ENSG00000135046|ENSG00000139278|ENSG00000143162|ENSG00000146425…	811	5.18303e-05
	54	GO:0016192	vesicle-mediated transport	56	ENSG00000008394|ENSG00000026508|ENSG00000035862|ENSG00000059804|ENSG00000076662|ENSG00000079691|ENSG00000084207|ENSG00000084234|ENSG00000096384|ENSG00000100504|ENSG00000102362|ENSG00000104043|ENSG00000105220|ENSG00000105514|ENSG00000109321|ENSG00000110880|ENSG00000110934|ENSG00000111679|ENSG00000112419|ENSG00000114021|ENSG00000115956|ENSG00000117868|ENSG00000120885|ENSG00000122862|ENSG00000130303…	1386	5.19341e-05
	55	GO:0002444	myeloid leukocyte mediated immunity	25	ENSG00000008394|ENSG00000026508|ENSG00000035862|ENSG00000059804|ENSG00000084207|ENSG00000096384|ENSG00000100504|ENSG00000104043|ENSG00000105220|ENSG00000105514|ENSG00000110934|ENSG00000111679|ENSG00000114021|ENSG00000130303|ENSG00000139278|ENSG00000143162|ENSG00000146425|ENSG00000148175|ENSG00000149357|ENSG00000157404|ENSG00000165102|ENSG00000167996|ENSG00000179348|ENSG00000179639|ENSG00000188404	437	5.196e-05
	56	GO:1901700	response to oxygen-containing compound	43	ENSG00000003436|ENSG00000008394|ENSG00000048052|ENSG00000061918|ENSG00000064012|ENSG00000070961|ENSG00000073756|ENSG00000081041|ENSG00000084207|ENSG00000096384|ENSG00000104312|ENSG00000105220|ENSG00000105639|ENSG00000109321|ENSG00000114942|ENSG00000118231|ENSG00000120738|ENSG00000120885|ENSG00000123358|ENSG00000124882|ENSG00000125740|ENSG00000128016|ENSG00000133019|ENSG00000134333|ENSG00000135046…	966	5.28045e-05
[truncated: 739 more rows]

## Sheet: Lower in B1 than B3
	Table S1. GO terms of genes dynamically changed along hematopoietic lineage differentiation.
[truncated: 574 more rows]

[truncated: 4 more sheets: Higher in B1 than B4, Lower in B1 than B4, Higher in B1 than B5, Lower in B1 than B5]
