# Supplementary material for: Comprehensive analysis of single-cell RNA sequencing data from healthy human marrow hematopoietic cells
Source: BMC Res Notes. 2020 Nov 10;13:514. doi: 10.1186/s13104-020-05357-y (PMC7653854; doi:10.1186/s13104-020-05357-y)
Supplement: Supplementary file 4 — Additional file 4: Table S2. Top 50 genes dynamically expressed along pseudotime ordering. [file 13104_2020_5357_MOESM4_ESM.xlsx]

## Sheet: Sheet 1
	Table S2: Top 50 genes dynamically expressed along pseudotime ordering.
	No.		Gene Name	P value	Pattern	Rank	Branch
	1	GATA1	GATA1	1.46302e-48	up	1	Branches 1 to 2
	2	CD36	CD36	6.00557e-46	up	2	Branches 1 to 2
	3	PCLAF	PCLAF	1.48726e-43	up	3	Branches 1 to 2
	4	TFRC	TFRC	6.5543e-34	up	4	Branches 1 to 2
	5	PLIN2	PLIN2	4.15046e-33	up	5	Branches 1 to 2
	6	PVT1	PVT1	5.43062e-33	up	6	Branches 1 to 2
	7	CENPU	CENPU	1.23521e-29	up	7	Branches 1 to 2
	8	BIRC5	BIRC5	3.92724e-29	up	8	Branches 1 to 2
	9	PCNA	PCNA	1.26704e-28	up	9	Branches 1 to 2
	10	MPC2	MPC2	2.82386e-28	up	10	Branches 1 to 2
	11	KCNH2	KCNH2	4.58311e-27	up	11	Branches 1 to 2
	12	PCCB	PCCB	6.76814e-27	up	12	Branches 1 to 2
	13	FBXO7	FBXO7	1.64494e-26	up	13	Branches 1 to 2
	14	TOP2A	TOP2A	4.10112e-26	up	14	Branches 1 to 2
	15	HMBS	HMBS	5.2175e-26	up	15	Branches 1 to 2
	16	CKS2	CKS2	6.80026e-26	up	16	Branches 1 to 2
	17	SPC24	SPC24	6.80026e-26	up	17	Branches 1 to 2
	18	PRKAR2B	PRKAR2B	1.03855e-25	up	18	Branches 1 to 2
	19	APOBEC3B	APOBEC3B	2.30856e-25	up	19	Branches 1 to 2
	20	CENPF	CENPF	3.45563e-25	up	20	Branches 1 to 2
	21	TRIB2	TRIB2	9.49894e-25	up	21	Branches 1 to 2
	22	KLF1	KLF1	4.66716e-24	up	22	Branches 1 to 2
	23	REXO2	REXO2	8.45919e-24	up	23	Branches 1 to 2
	24	CCNB1	CCNB1	3.04107e-23	up	24	Branches 1 to 2
	25	UROD	UROD	3.61017e-22	up	25	Branches 1 to 2
	26	DTL	DTL	4.9736e-22	up	26	Branches 1 to 2
	27	SFXN2	SFXN2	5.7867e-22	up	27	Branches 1 to 2
	28	MINOS1	MINOS1	9.25674e-22	up	28	Branches 1 to 2
	29	WDR76	WDR76	1.31268e-21	up	29	Branches 1 to 2
	30	CXADR	CXADR	1.8069e-21	up	30	Branches 1 to 2
	31	GMNN	GMNN	8.41983e-21	up	31	Branches 1 to 2
	32	MCM6	MCM6	1.13232e-20	up	32	Branches 1 to 2
	33	CACYBPP2	CACYBPP2	1.58829e-20	up	33	Branches 1 to 2
	34	APOBEC3C	APOBEC3C	1.76628e-20	up	34	Branches 1 to 2
	35	NECAB1	NECAB1	2.11169e-20	up	35	Branches 1 to 2
	36	TMEM14C	TMEM14C	2.18813e-20	up	36	Branches 1 to 2
	37	HMGB2	HMGB2	3.25898e-20	up	37	Branches 1 to 2
	38	POMP	POMP	3.27778e-20	up	38	Branches 1 to 2
	39	DLGAP5	DLGAP5	4.73907e-20	up	39	Branches 1 to 2
	40	DDX39A	DDX39A	5.60429e-20	up	40	Branches 1 to 2
	41	HBS1L	HBS1L	6.2376e-20	up	41	Branches 1 to 2
	42	KIF15	KIF15	1.54056e-19	up	42	Branches 1 to 2
	43	MCM4	MCM4	1.89412e-19	up	43	Branches 1 to 2
	44	NOLC1	NOLC1	1.91703e-19	up	44	Branches 1 to 2
	45	ZFP36L1	ZFP36L1	2.06174e-19	up	45	Branches 1 to 2
	46	UBE2T	UBE2T	2.92749e-19	up	46	Branches 1 to 2
	47	RNASEH2A	RNASEH2A	2.92749e-19	up	47	Branches 1 to 2
	48	MRPL14	MRPL14	3.01305e-19	up	48	Branches 1 to 2
	49	DHFR	DHFR	3.05611e-19	up	49	Branches 1 to 2
	50	WEE1	WEE1	3.47556e-19	up	50	Branches 1 to 2
	51	VIM	VIM	3.92649e-34	down	1	Branches 1 to 2
	52	AIF1	AIF1	1.75654e-31	down	2	Branches 1 to 2
	53	CD69	CD69	2.82514e-25	down	3	Branches 1 to 2
	54	NRIP1	NRIP1	2.89493e-19	down	4	Branches 1 to 2
	55	HLA-DPB1	HLA-DPB1	9.77922e-19	down	5	Branches 1 to 2
	56	HLA-DRA	HLA-DRA	3.58523e-18	down	6	Branches 1 to 2
	57	ZFP36	ZFP36	1.99332e-17	down	7	Branches 1 to 2
	58	PCDH9	PCDH9	7.18032e-16	down	8	Branches 1 to 2
	59	FOS	FOS	9.13441e-16	down	9	Branches 1 to 2
	60	HLA-E	HLA-E	1.5325e-15	down	10	Branches 1 to 2
	61	JAK3	JAK3	3.10092e-15	down	11	Branches 1 to 2
	62	PROM1	PROM1	6.31278e-15	down	12	Branches 1 to 2
	63	SORL1	SORL1	6.62762e-15	down	13	Branches 1 to 2
	64	TSC22D3	TSC22D3	1.2207e-14	down	14	Branches 1 to 2
	65	IDS	IDS	1.41619e-14	down	15	Branches 1 to 2
	66	CD34	CD34	7.68185e-14	down	16	Branches 1 to 2
	67	ERG	ERG	5.18317e-13	down	17	Branches 1 to 2
	68	ADAM28	ADAM28	9.90674e-13	down	18	Branches 1 to 2
	69	FOSB	FOSB	3.66555e-12	down	19	Branches 1 to 2
	70	SPTBN1	SPTBN1	4.34623e-12	down	20	Branches 1 to 2
	71	CSF3R	CSF3R	6.4556e-11	down	21	Branches 1 to 2
	72	PREX2	PREX2	7.43108e-11	down	22	Branches 1 to 2
	73	DUSP6	DUSP6	7.8381e-11	down	23	Branches 1 to 2
	74	TMSB4XP8	TMSB4XP8	1.06397e-10	down	24	Branches 1 to 2
	75	PTGS2	PTGS2	1.29419e-10	down	25	Branches 1 to 2
	76	ATP8B4	ATP8B4	2.04482e-10	down	26	Branches 1 to 2
	77	NFKBIZ	NFKBIZ	3.71602e-10	down	27	Branches 1 to 2
	78	TRIM22	TRIM22	6.48986e-10	down	28	Branches 1 to 2
	79	TMSB4X	TMSB4X	9.66309e-10	down	29	Branches 1 to 2
	80	MEIS1	MEIS1	1.30329e-09	down	30	Branches 1 to 2
	81	EVI2B	EVI2B	1.48135e-09	down	31	Branches 1 to 2
	82	SOCS2	SOCS2	2.06102e-09	down	32	Branches 1 to 2
	83	FNBP1	FNBP1	2.10804e-09	down	33	Branches 1 to 2
	84	GLIPR1	GLIPR1	2.13248e-09	down	34	Branches 1 to 2
	85	ANGPT1	ANGPT1	3.12742e-09	down	35	Branches 1 to 2
	86	HIST2H2AA3	HIST2H2AA3	4.23922e-09	down	36	Branches 1 to 2
	87	PKM	PKM	4.51252e-09	down	37	Branches 1 to 2
	88	BTG2	BTG2	5.47363e-09	down	38	Branches 1 to 2
	89	SOCS3	SOCS3	6.2016e-09	down	39	Branches 1 to 2
	90	CELF2	CELF2	7.02616e-09	down	40	Branches 1 to 2
	91	MYO5C	MYO5C	7.51279e-09	down	41	Branches 1 to 2
	92	PTPRC	PTPRC	9.3266e-09	down	42	Branches 1 to 2
	93	EGFEM1P	EGFEM1P	9.77726e-09	down	43	Branches 1 to 2
	94	LIMCH1	LIMCH1	1.55629e-08	down	44	Branches 1 to 2
	95	PDE4B	PDE4B	1.55629e-08	down	45	Branches 1 to 2
	96	KLF6	KLF6	2.1285e-08	down	46	Branches 1 to 2
	97	FLT3	FLT3	2.1592e-08	down	47	Branches 1 to 2
	98	DAPK1	DAPK1	3.86948e-08	down	48	Branches 1 to 2
	99	MCL1	MCL1	4.06811e-08	down	49	Branches 1 to 2
	100	HLA-DRB6	HLA-DRB6	4.14396e-08	down	50	Branches 1 to 2
	101	HNRNPH1	HNRNPH1	3.63302e-11	up	1	Branches 1 to 3
	102	MALAT1	MALAT1	1.02081e-10	up	2	Branches 1 to 3
	103	EPHA10	EPHA10	4.10572e-10	up	3	Branches 1 to 3
	104	ARPP21	ARPP21	5.78379e-09	up	4	Branches 1 to 3
	105	ELAVL4	ELAVL4	7.22899e-09	up	5	Branches 1 to 3
	106	RAB3B	RAB3B	9.93483e-09	up	6	Branches 1 to 3
	107	CDKN2C	CDKN2C	1.34577e-08	up	7	Branches 1 to 3
	108	DAB1	DAB1	1.3525e-08	up	8	Branches 1 to 3
	109	CRYBG2	CRYBG2	4.51373e-08	up	9	Branches 1 to 3
	110	CD79B	CD79B	4.56224e-08	up	10	Branches 1 to 3
	111	PRKAA2	PRKAA2	1.07087e-07	up	11	Branches 1 to 3
	112	VASH2	VASH2	1.13829e-07	up	12	Branches 1 to 3
	113	VPREB3	VPREB3	1.28676e-07	up	13	Branches 1 to 3
	114	SAG	SAG	1.47383e-07	up	14	Branches 1 to 3
	115	LINC01672	LINC01672	6.656e-07	up	15	Branches 1 to 3
	116	SLC6A17	SLC6A17	8.17527e-07	up	16	Branches 1 to 3
	117	MYCL	MYCL	8.46933e-07	up	17	Branches 1 to 3
	118	F3	F3	8.63757e-07	up	18	Branches 1 to 3
	119	MFSD2A	MFSD2A	1.36543e-06	up	19	Branches 1 to 3
	120	AGBL4	AGBL4	1.49962e-06	up	20	Branches 1 to 3
	121	NPIPB3	NPIPB3	2.79966e-06	up	21	Branches 1 to 3
	122	PLA2G2F	PLA2G2F	5.25003e-06	up	22	Branches 1 to 3
	123	GAB1	GAB1	6.78575e-06	up	23	Branches 1 to 3
	124	SLC38A1	SLC38A1	6.93949e-06	up	24	Branches 1 to 3
	125	AGRN	AGRN	8.44639e-06	up	25	Branches 1 to 3
	126	NPIPB5	NPIPB5	1.10151e-05	up	26	Branches 1 to 3
	127	TINAGL1	TINAGL1	1.11562e-05	up	27	Branches 1 to 3
	128	UBXN10	UBXN10	1.16084e-05	up	28	Branches 1 to 3
	129	PAX7	PAX7	1.30159e-05	up	29	Branches 1 to 3
	130	TNFRSF9	TNFRSF9	1.54085e-05	up	30	Branches 1 to 3
	131	PTGFR	PTGFR	1.83445e-05	up	31	Branches 1 to 3
	132	BRDT	BRDT	1.87504e-05	up	32	Branches 1 to 3
	133	TRNP1	TRNP1	2.55414e-05	up	33	Branches 1 to 3
	134	IPP	IPP	2.89898e-05	up	34	Branches 1 to 3
	135	PRKCZ	PRKCZ	2.90967e-05	up	35	Branches 1 to 3
	136	NPIPB4	NPIPB4	2.94249e-05	up	36	Branches 1 to 3
	137	LINC01772	LINC01772	3.17151e-05	up	37	Branches 1 to 3
	138	BLNK	BLNK	3.23268e-05	up	38	Branches 1 to 3
	139	PLA2G2C	PLA2G2C	3.35214e-05	up	39	Branches 1 to 3
	140	TRA2A	TRA2A	3.54658e-05	up	40	Branches 1 to 3
	141	RNU6-510P	RNU6-510P	3.54658e-05	up	41	Branches 1 to 3
	142	MDM2	MDM2	3.66719e-05	up	42	Branches 1 to 3
	143	CYP1B1	CYP1B1	4.44938e-05	up	43	Branches 1 to 3
	144	MTND6P3	MTND6P3	4.50499e-05	up	44	Branches 1 to 3
	145	CD9	CD9	4.6513e-05	up	45	Branches 1 to 3
	146	ARHGAP29	ARHGAP29	4.74782e-05	up	46	Branches 1 to 3
	147	MZB1	MZB1	4.84877e-05	up	47	Branches 1 to 3
	148	ZNF619	ZNF619	5.22098e-05	up	48	Branches 1 to 3
	149	POU3F1	POU3F1	5.8207e-05	up	49	Branches 1 to 3
	150	PTPRF	PTPRF	5.98376e-05	up	50	Branches 1 to 3
	151	RPS18	RPS18	2.93333e-12	down	1	Branches 1 to 3
	152	EEF1B2	EEF1B2	1.69384e-11	down	2	Branches 1 to 3
	153	RPL32	RPL32	1.69384e-11	down	3	Branches 1 to 3
	154	RPL21P16	RPL21P16	3.5613e-11	down	4	Branches 1 to 3
	155	RPLP1	RPLP1	3.67264e-11	down	5	Branches 1 to 3
	156	RPL23	RPL23	8.1711e-11	down	6	Branches 1 to 3
	157	RPS6	RPS6	8.36253e-11	down	7	Branches 1 to 3
	158	AIF11	AIF1	1.00901e-10	down	8	Branches 1 to 3
	159	RPL12P17	RPL12P17	1.02081e-10	down	9	Branches 1 to 3
	160	RPL12	RPL12	1.40911e-10	down	10	Branches 1 to 3
	161	RPL21P93	RPL21P93	2.3431e-10	down	11	Branches 1 to 3
	162	EEF1GP1	EEF1GP1	2.36535e-10	down	12	Branches 1 to 3
	163	RPS4X	RPS4X	2.73224e-10	down	13	Branches 1 to 3
	164	EEF1A1P12	EEF1A1P12	3.7174e-10	down	14	Branches 1 to 3
	165	EEF1A1	EEF1A1	4.10572e-10	down	15	Branches 1 to 3
	166	RPL34	RPL34	5.23081e-10	down	16	Branches 1 to 3
	167	RPL21P39	RPL21P39	5.29032e-10	down	17	Branches 1 to 3
	168	FOS1	FOS	5.60513e-10	down	18	Branches 1 to 3
	169	RPL3P4	RPL3P4	5.60513e-10	down	19	Branches 1 to 3
	170	RPS3AP25	RPS3AP25	7.73761e-10	down	20	Branches 1 to 3
	171	RPS20	RPS20	1.64636e-09	down	21	Branches 1 to 3
	172	EEF1B2P2	EEF1B2P2	1.68368e-09	down	22	Branches 1 to 3
	173	RPL7P6	RPL7P6	1.98175e-09	down	23	Branches 1 to 3
	174	SPINK2	SPINK2	2.12905e-09	down	24	Branches 1 to 3
	175	RPL7P19	RPL7P19	2.23849e-09	down	25	Branches 1 to 3
	176	RPL12P8	RPL12P8	2.23849e-09	down	26	Branches 1 to 3
	177	RPS4XP11	RPS4XP11	2.57376e-09	down	27	Branches 1 to 3
	178	RPL31	RPL31	2.68196e-09	down	28	Branches 1 to 3
	179	RPS4XP3	RPS4XP3	2.68196e-09	down	29	Branches 1 to 3
	180	RPS3A	RPS3A	2.82716e-09	down	30	Branches 1 to 3
	181	RPS4XP13	RPS4XP13	3.37409e-09	down	31	Branches 1 to 3
	182	RPS3	RPS3	4.36116e-09	down	32	Branches 1 to 3
	183	RPL34P18	RPL34P18	6.70645e-09	down	33	Branches 1 to 3
	184	RPSA	RPSA	6.75408e-09	down	34	Branches 1 to 3
	185	RPS14	RPS14	6.76998e-09	down	35	Branches 1 to 3
	186	RPS4XP1	RPS4XP1	7.10476e-09	down	36	Branches 1 to 3
	187	RPL7	RPL7	7.22899e-09	down	37	Branches 1 to 3
	188	RPL34P33	RPL34P33	8.31123e-09	down	38	Branches 1 to 3
	189	HSP90AB1	HSP90AB1	9.11529e-09	down	39	Branches 1 to 3
	190	RPS3AP5	RPS3AP5	9.93483e-09	down	40	Branches 1 to 3
	191	RPS5	RPS5	1.34577e-08	down	41	Branches 1 to 3
	192	RPL13	RPL13	1.3525e-08	down	42	Branches 1 to 3
	193	RPS20P10	RPS20P10	1.3525e-08	down	43	Branches 1 to 3
	194	RPS14P8	RPS14P8	1.3525e-08	down	44	Branches 1 to 3
	195	EEF1B2P3	EEF1B2P3	2.25631e-08	down	45	Branches 1 to 3
	196	RPS23	RPS23	2.7692e-08	down	46	Branches 1 to 3
	197	CD44	CD44	3.38076e-08	down	47	Branches 1 to 3
	198	RPL31P63	RPL31P63	3.38076e-08	down	48	Branches 1 to 3
	199	RPL8	RPL8	3.38286e-08	down	49	Branches 1 to 3
	200	RPL11	RPL11	3.80704e-08	down	50	Branches 1 to 3
	201	CASZ1	CASZ1	3.89653e-10	up	1	Branches 1 to 4
	202	SPTA1	SPTA1	6.3623e-09	up	2	Branches 1 to 4
	203	SLC6A171	SLC6A17	9.53121e-09	up	3	Branches 1 to 4
	204	SLC25A20P1	SLC25A20P1	5.57564e-08	up	4	Branches 1 to 4
	205	AFDN-AS1	AFDN-AS1	6.20325e-08	up	5	Branches 1 to 4
	206	MTRNR2L8	MTRNR2L8	9.83238e-08	up	6	Branches 1 to 4
	207	CDKN2C1	CDKN2C	1.82512e-07	up	7	Branches 1 to 4
	208	FBLIM1	FBLIM1	3.58904e-07	up	8	Branches 1 to 4
	209	NBPF4	NBPF4	7.21444e-07	up	9	Branches 1 to 4
	210	ADGRB2	ADGRB2	7.69705e-07	up	10	Branches 1 to 4
	211	EPHA101	EPHA10	8.84128e-07	up	11	Branches 1 to 4
	212	SAG1	SAG	9.00939e-07	up	12	Branches 1 to 4
	213	DNAJA1P5	DNAJA1P5	1.72204e-06	up	13	Branches 1 to 4
	214	ELAVL41	ELAVL4	2.41554e-06	up	14	Branches 1 to 4
	215	HMGB1P39	HMGB1P39	3.07782e-06	up	15	Branches 1 to 4
	216	SOX11	SOX11	5.12487e-06	up	16	Branches 1 to 4
	217	GFI1	GFI1	5.24415e-06	up	17	Branches 1 to 4
	218	TBR1	TBR1	6.34573e-06	up	18	Branches 1 to 4
	219	DHRS3	DHRS3	1.23353e-05	up	19	Branches 1 to 4
	220	NMNAT2	NMNAT2	1.23353e-05	up	20	Branches 1 to 4
	221	NECTIN4	NECTIN4	1.27897e-05	up	21	Branches 1 to 4
	222	ABCB6	ABCB6	1.27897e-05	up	22	Branches 1 to 4
	223	LINC00853	LINC00853	3.11673e-05	up	23	Branches 1 to 4
	224	GAREM2	GAREM2	3.13277e-05	up	24	Branches 1 to 4
	225	LGALS1	LGALS1	4.12822e-05	up	25	Branches 1 to 4
	226	RAB3B1	RAB3B	5.86553e-05	up	26	Branches 1 to 4
	227	BMP8B	BMP8B	6.87491e-05	up	27	Branches 1 to 4
	228	PTGER3	PTGER3	7.52162e-05	up	28	Branches 1 to 4
	229	F31	F3	7.68249e-05	up	29	Branches 1 to 4
	230	HMCN1	HMCN1	8.30459e-05	up	30	Branches 1 to 4
	231	RBMS3	RBMS3	8.64269e-05	up	31	Branches 1 to 4
	232	COL11A1	COL11A1	9.13327e-05	up	32	Branches 1 to 4
	233	SYCP1	SYCP1	0.000106823	up	33	Branches 1 to 4
	234	MTCO1P40	MTCO1P40	0.000172034	up	34	Branches 1 to 4
	235	PTPRF1	PTPRF	0.000203608	up	35	Branches 1 to 4
	236	PITRM1-AS1	PITRM1-AS1	0.000228103	up	36	Branches 1 to 4
	237	B4GALT2	B4GALT2	0.000282125	up	37	Branches 1 to 4
	238	AGBL41	AGBL4	0.000290455	up	38	Branches 1 to 4
	239	DNMT1	DNMT1	0.000394729	up	39	Branches 1 to 4
	240	DAB11	DAB1	0.000396747	up	40	Branches 1 to 4
	241	ACTN1	ACTN1	0.000412023	up	41	Branches 1 to 4
	242	CCDC141	CCDC141	0.000412023	up	42	Branches 1 to 4
	243	PSME4	PSME4	0.00041368	up	43	Branches 1 to 4
	244	OR4F5	OR4F5	0.000520546	up	44	Branches 1 to 4
	245	NTNG1	NTNG1	0.000554011	up	45	Branches 1 to 4
	246	RNU2-70P	RNU2-70P	0.000565703	up	46	Branches 1 to 4
	247	RIMS3	RIMS3	0.000639045	up	47	Branches 1 to 4
	248	TRNP11	TRNP1	0.000639861	up	48	Branches 1 to 4
	249	CITED2	CITED2	0.00073191	up	49	Branches 1 to 4
	250	MYCL1	MYCL	0.00073692	up	50	Branches 1 to 4
	251	CD52	CD52	3.60853e-13	down	1	Branches 1 to 4
	252	EEF1A11	EEF1A1	1.50704e-12	down	2	Branches 1 to 4
	253	EEF1A1P9	EEF1A1P9	2.21965e-12	down	3	Branches 1 to 4
	254	RPL71	RPL7	7.59949e-12	down	4	Branches 1 to 4
	255	CD74	CD74	1.48404e-11	down	5	Branches 1 to 4
	256	HINT1	HINT1	3.10949e-11	down	6	Branches 1 to 4
	257	EEF1GP11	EEF1GP1	4.47375e-11	down	7	Branches 1 to 4
	258	RPL7P191	RPL7P19	6.09176e-11	down	8	Branches 1 to 4
	259	RPL311	RPL31	8.01452e-11	down	9	Branches 1 to 4
	260	RPS51	RPS5	9.46392e-11	down	10	Branches 1 to 4
	261	RPL5P5	RPL5P5	1.78443e-10	down	11	Branches 1 to 4
	262	RPL7P61	RPL7P6	1.78443e-10	down	12	Branches 1 to 4
	263	COMMD6	COMMD6	2.57454e-10	down	13	Branches 1 to 4
	264	RPS4XP31	RPS4XP3	3.22441e-10	down	14	Branches 1 to 4
	265	EEF1A1P121	EEF1A1P12	3.89653e-10	down	15	Branches 1 to 4
	266	TPT1P4	TPT1P4	5.01483e-10	down	16	Branches 1 to 4
	267	RPL3	RPL3	1.0462e-09	down	17	Branches 1 to 4
	268	HLA-DRA1	HLA-DRA	1.0462e-09	down	18	Branches 1 to 4
	269	RPL7P47	RPL7P47	1.0462e-09	down	19	Branches 1 to 4
	270	RPLP0P6	RPLP0P6	1.19554e-09	down	20	Branches 1 to 4
	271	RPL19	RPL19	1.4903e-09	down	21	Branches 1 to 4
	272	RPS231	RPS23	2.26149e-09	down	22	Branches 1 to 4
	273	RPL10	RPL10	3.39627e-09	down	23	Branches 1 to 4
	274	RPL21P161	RPL21P16	3.39627e-09	down	24	Branches 1 to 4
	275	RPL341	RPL34	3.39627e-09	down	25	Branches 1 to 4
	276	RPS15AP1	RPS15AP1	3.62565e-09	down	26	Branches 1 to 4
	277	RPL31P631	RPL31P63	3.67609e-09	down	27	Branches 1 to 4
	278	RPL5P1	RPL5P1	4.96193e-09	down	28	Branches 1 to 4
	279	RPL23P2	RPL23P2	5.36644e-09	down	29	Branches 1 to 4
	280	LRRC75A-AS1	LRRC75A-AS1	5.47462e-09	down	30	Branches 1 to 4
	281	RPL7AP66	RPL7AP66	6.09802e-09	down	31	Branches 1 to 4
	282	RPL121	RPL12	6.11054e-09	down	32	Branches 1 to 4
	283	RPL23AP2	RPL23AP2	6.71966e-09	down	33	Branches 1 to 4
	284	RPL21P931	RPL21P93	7.25022e-09	down	34	Branches 1 to 4
	285	SPINK21	SPINK2	9.61966e-09	down	35	Branches 1 to 4
	286	RPS14P81	RPS14P8	1.16265e-08	down	36	Branches 1 to 4
	287	RPS4XP8	RPS4XP8	1.44223e-08	down	37	Branches 1 to 4
	288	RPL5	RPL5	1.52548e-08	down	38	Branches 1 to 4
	289	HINT1P1	HINT1P1	1.55851e-08	down	39	Branches 1 to 4
	290	RPL5P30	RPL5P30	1.81851e-08	down	40	Branches 1 to 4
	291	IFITM3	IFITM3	2.00861e-08	down	41	Branches 1 to 4
	292	NPM1P46	NPM1P46	2.24032e-08	down	42	Branches 1 to 4
	293	CRHBP	CRHBP	3.50248e-08	down	43	Branches 1 to 4
	294	RPS61	RPS6	3.81502e-08	down	44	Branches 1 to 4
	295	RPS181	RPS18	4.01233e-08	down	45	Branches 1 to 4
	296	RPL30P4	RPL30P4	4.51468e-08	down	46	Branches 1 to 4
	297	ATP5G2P4	ATP5G2P4	4.59763e-08	down	47	Branches 1 to 4
	298	RPL5P12	RPL5P12	6.9583e-08	down	48	Branches 1 to 4
	299	RPL3P7	RPL3P7	7.05608e-08	down	49	Branches 1 to 4
	300	RPL24P4	RPL24P4	7.40892e-08	down	50	Branches 1 to 4
	301	ELAVL42	ELAVL4	4.20108e-07	up	1	Branches 1 to 5
	302	HNRNPH11	HNRNPH1	6.69295e-06	up	2	Branches 1 to 5
	303	SLC6A172	SLC6A17	9.27127e-06	up	3	Branches 1 to 5
	304	EPHA102	EPHA10	1.11935e-05	up	4	Branches 1 to 5
	305	SOX111	SOX11	1.2594e-05	up	5	Branches 1 to 5
	306	PLA2G2F1	PLA2G2F	1.8231e-05	up	6	Branches 1 to 5
	307	LINC016721	LINC01672	1.86442e-05	up	7	Branches 1 to 5
	308	PTGER31	PTGER3	3.15633e-05	up	8	Branches 1 to 5
	309	RAB3B2	RAB3B	3.64854e-05	up	9	Branches 1 to 5
	310	DAB12	DAB1	6.40003e-05	up	10	Branches 1 to 5
	311	SAG2	SAG	7.59903e-05	up	11	Branches 1 to 5
	312	LINC017721	LINC01772	7.92672e-05	up	12	Branches 1 to 5
	313	MT-TS1	MT-TS1	0.000138261	up	13	Branches 1 to 5
	314	NR5A2	NR5A2	0.000155648	up	14	Branches 1 to 5
	315	CASZ11	CASZ1	0.000185899	up	15	Branches 1 to 5
	316	CRYBG21	CRYBG2	0.000186077	up	16	Branches 1 to 5
	317	POU3F11	POU3F1	0.000221332	up	17	Branches 1 to 5
	318	RNU6-5P	RNU6-5P	0.000221332	up	18	Branches 1 to 5
	319	MTND6P31	MTND6P3	0.000225333	up	19	Branches 1 to 5
	320	TBR11	TBR1	0.000232344	up	20	Branches 1 to 5
	321	F32	F3	0.000256098	up	21	Branches 1 to 5
	322	ADGRB21	ADGRB2	0.00028976	up	22	Branches 1 to 5
	323	LINC008531	LINC00853	0.0003764	up	23	Branches 1 to 5
	324	MTRNR2L1	MTRNR2L1	0.0003764	up	24	Branches 1 to 5
	325	ATAD5	ATAD5	0.000385728	up	25	Branches 1 to 5
	326	MT-TE	MT-TE	0.000435735	up	26	Branches 1 to 5
	327	AGBL42	AGBL4	0.000469643	up	27	Branches 1 to 5
	328	FBLIM11	FBLIM1	0.0004843	up	28	Branches 1 to 5
	329	PTGFR1	PTGFR	0.000497791	up	29	Branches 1 to 5
	330	HELLS	HELLS	0.000520592	up	30	Branches 1 to 5
	331	NBPF41	NBPF4	0.000560322	up	31	Branches 1 to 5
	332	MTCO1P12	MTCO1P12	0.000578668	up	32	Branches 1 to 5
	333	ARHGAP291	ARHGAP29	0.000586214	up	33	Branches 1 to 5
	334	NPIPA3	NPIPA3	0.000617498	up	34	Branches 1 to 5
	335	PRKAA21	PRKAA2	0.000788965	up	35	Branches 1 to 5
	336	TTC39A	TTC39A	0.000845257	up	36	Branches 1 to 5
	337	UBXN101	UBXN10	0.000862449	up	37	Branches 1 to 5
	338	KIRREL	KIRREL	0.000871217	up	38	Branches 1 to 5
	339	CHAF1A	CHAF1A	0.000934993	up	39	Branches 1 to 5
	340	AGRN1	AGRN	0.00113389	up	40	Branches 1 to 5
	341	MT-TQ	MT-TQ	0.00113389	up	41	Branches 1 to 5
	342	RNU6-11P	RNU6-11P	0.00119068	up	42	Branches 1 to 5
	343	TRNP12	TRNP1	0.001428	up	43	Branches 1 to 5
	344	WDR761	WDR76	0.00143887	up	44	Branches 1 to 5
	345	NTNG11	NTNG1	0.00154511	up	45	Branches 1 to 5
	346	KMT2E	KMT2E	0.00155649	up	46	Branches 1 to 5
	347	PLEKHG5	PLEKHG5	0.00155649	up	47	Branches 1 to 5
	348	CDKN2C2	CDKN2C	0.0015888	up	48	Branches 1 to 5
	349	STAG3	STAG3	0.00191156	up	49	Branches 1 to 5
	350	CHEK1	CHEK1	0.00206466	up	50	Branches 1 to 5
	351	EEF1A12	EEF1A1	3.01462e-08	down	1	Branches 1 to 5
	352	RPL7P192	RPL7P19	3.01462e-08	down	2	Branches 1 to 5
	353	EEF1A1P122	EEF1A1P12	3.81339e-08	down	3	Branches 1 to 5
	354	RPS62	RPS6	2.11823e-07	down	4	Branches 1 to 5
	355	RPL231	RPL23	2.50009e-07	down	5	Branches 1 to 5
	356	RPL21P162	RPL21P16	2.50009e-07	down	6	Branches 1 to 5
	357	RPL7P62	RPL7P6	2.50009e-07	down	7	Branches 1 to 5
	358	RPS141	RPS14	3.22898e-07	down	8	Branches 1 to 5
	359	RPL7P32	RPL7P32	3.98011e-07	down	9	Branches 1 to 5
	360	RPL3P41	RPL3P4	4.20108e-07	down	10	Branches 1 to 5
	361	RPS14P82	RPS14P8	4.20108e-07	down	11	Branches 1 to 5
	362	RPS31	RPS3	7.49253e-07	down	12	Branches 1 to 5
	363	RPL312	RPL31	8.69509e-07	down	13	Branches 1 to 5
	364	FTL	FTL	4.09294e-06	down	14	Branches 1 to 5
	365	RPL321	RPL32	4.16431e-06	down	15	Branches 1 to 5
	366	RPL3P71	RPL3P7	4.37759e-06	down	16	Branches 1 to 5
	367	FTLP3	FTLP3	4.37759e-06	down	17	Branches 1 to 5
	368	RPL21P932	RPL21P93	4.37759e-06	down	18	Branches 1 to 5
	369	RPS182	RPS18	4.37759e-06	down	19	Branches 1 to 5
	370	RPL33	RPL3	5.05203e-06	down	20	Branches 1 to 5
	371	RPL81	RPL8	5.42825e-06	down	21	Branches 1 to 5
	372	RPL342	RPL34	5.97195e-06	down	22	Branches 1 to 5
	373	RPL122	RPL12	6.69295e-06	down	23	Branches 1 to 5
	374	EEF1GP12	EEF1GP1	7.55687e-06	down	24	Branches 1 to 5
	375	RPL72	RPL7	1.08993e-05	down	25	Branches 1 to 5
	376	RPL7P471	RPL7P47	1.10913e-05	down	26	Branches 1 to 5
	377	EEF1A1P91	EEF1A1P9	1.11935e-05	down	27	Branches 1 to 5
	378	RPS232	RPS23	1.17725e-05	down	28	Branches 1 to 5
	379	RPL9P7	RPL9P7	1.20571e-05	down	29	Branches 1 to 5
	380	RPL23AP21	RPL23AP2	1.479e-05	down	30	Branches 1 to 5
	381	RPL7P23	RPL7P23	1.50384e-05	down	31	Branches 1 to 5
	382	RPL23P21	RPL23P2	1.54643e-05	down	32	Branches 1 to 5
	383	RPL15	RPL15	1.8231e-05	down	33	Branches 1 to 5
	384	RPS27AP1	RPS27AP1	2.20217e-05	down	34	Branches 1 to 5
	385	RPL12P81	RPL12P8	2.25386e-05	down	35	Branches 1 to 5
	386	EEF1A1P8	EEF1A1P8	2.3447e-05	down	36	Branches 1 to 5
	387	RPL12P171	RPL12P17	2.53923e-05	down	37	Branches 1 to 5
	388	RPL18AP3	RPL18AP3	2.6906e-05	down	38	Branches 1 to 5
	389	STEAP2	STEAP2	2.86992e-05	down	39	Branches 1 to 5
	390	RPS4XP12	RPS4XP1	3.69415e-05	down	40	Branches 1 to 5
	391	RPL5P121	RPL5P12	3.69415e-05	down	41	Branches 1 to 5
	392	BST2	BST2	4.21929e-05	down	42	Branches 1 to 5
	393	RPL24P7	RPL24P7	4.70061e-05	down	43	Branches 1 to 5
	394	RPL12P12	RPL12P12	4.70061e-05	down	44	Branches 1 to 5
	395	RPL10P8	RPL10P8	4.70061e-05	down	45	Branches 1 to 5
	396	RPL7P9	RPL7P9	5.00386e-05	down	46	Branches 1 to 5
	397	RPS4XP131	RPS4XP13	5.00386e-05	down	47	Branches 1 to 5
	398	RPL19P21	RPL19P21	5.38553e-05	down	48	Branches 1 to 5
	399	EEF1A1P16	EEF1A1P16	5.47861e-05	down	49	Branches 1 to 5
	400	RPL21P391	RPL21P39	5.55218e-05	down	50	Branches 1 to 5
