# Supplementary material for: Comprehensive analysis of single-cell RNA sequencing data from healthy human marrow hematopoietic cells
Source: BMC Res Notes. 2020 Nov 10;13:514. doi: 10.1186/s13104-020-05357-y (PMC7653854; doi:10.1186/s13104-020-05357-y)
Supplement: Supplementary file 5 — Additional file 5: Table S3. KEGG overlap pathways in co-expression analysis. [file 13104_2020_5357_MOESM5_ESM.xlsx]

## Sheet: Sheet1
	Table S3. KEGG overlap pathways in co-expression analysis
	No.	KEGG pathways	P value	DI	Gene number
	1	KEGG_HEMATOPOIETIC_CELL_LINEAGE	0.001	0.181166	22
	2	KEGG_DORSO_VENTRAL_AXIS_FORMATION	0.001	0.178441	8
	3	KEGG_DNA_REPLICATION	0.001	0.177343	32
	4	KEGG_RIBOSOME	0.001	0.176111	85
	5	KEGG_CARDIAC_MUSCLE_CONTRACTION	0.001	0.159715	28
	6	KEGG_PROTEASOME	0.001	0.159188	38
	7	KEGG_HYPERTROPHIC_CARDIOMYOPATHY_HCM	0.001	0.157186	17
	8	KEGG_DILATED_CARDIOMYOPATHY	0.001	0.155781	16
	9	KEGG_GLYCOLYSIS_GLUCONEOGENESIS	0.001	0.154609	22
	10	KEGG_SYSTEMIC_LUPUS_ERYTHEMATOSUS	0.001	0.152782	34
	11	KEGG_PATHOGENIC_ESCHERICHIA_COLI_INFECTION	0.001	0.151723	29
	12	KEGG_OXIDATIVE_PHOSPHORYLATION	0.001	0.146597	90
	13	KEGG_ACUTE_MYELOID_LEUKEMIA	0.001	0.14559	32
	14	KEGG_PARKINSONS_DISEASE	0.001	0.145542	87
	15	KEGG_ALZHEIMERS_DISEASE	0.001	0.141778	106
	16	KEGG_B_CELL_RECEPTOR_SIGNALING_PATHWAY	0.001	0.141518	45
	17	KEGG_HUNTINGTONS_DISEASE	0.001	0.141344	124
	18	KEGG_RNA_DEGRADATION	0.001	0.139727	44
	19	KEGG_SPLICEOSOME	0.001	0.138689	108
	20	KEGG_PATHWAYS_IN_CANCER	0.001	0.137751	114
	21	KEGG_ECM_RECEPTOR_INTERACTION	0.002	0.184276	8
	22	KEGG_ANTIGEN_PROCESSING_AND_PRESENTATION	0.002	0.144248	40
	23	KEGG_LEISHMANIA_INFECTION	0.002	0.143443	36
	24	KEGG_LYSOSOME	0.002	0.139405	52
	25	KEGG_MISMATCH_REPAIR	0.003	0.177093	19
	26	KEGG_PROSTATE_CANCER	0.003	0.140458	42
	27	KEGG_VALINE_LEUCINE_AND_ISOLEUCINE_DEGRADATION	0.004	0.144717	28
	28	KEGG_PYRIMIDINE_METABOLISM	0.004	0.142621	60
	29	KEGG_CELL_CYCLE	0.005	0.144906	83
	30	KEGG_JAK_STAT_SIGNALING_PATHWAY	0.005	0.139535	45
	31	KEGG_T_CELL_RECEPTOR_SIGNALING_PATHWAY	0.005	0.138128	48
	32	KEGG_PURINE_METABOLISM	0.006	0.140263	78
	33	KEGG_PROTEIN_EXPORT	0.011	0.14586	21
	34	KEGG_LEUKOCYTE_TRANSENDOTHELIAL_MIGRATION	0.012	0.138931	44
	35	KEGG_GLUTATHIONE_METABOLISM	0.014	0.141663	30
	36	KEGG_MAPK_SIGNALING_PATHWAY	0.015	0.134324	96
	37	KEGG_AMYOTROPHIC_LATERAL_SCLEROSIS_ALS	0.017	0.141763	23
	38	KEGG_COMPLEMENT_AND_COAGULATION_CASCADES	0.019	0.165673	8
	39	KEGG_CELL_ADHESION_MOLECULES_CAMS	0.019	0.139119	35
	40	KEGG_ABC_TRANSPORTERS	0.022	0.173909	8
	41	KEGG_ENDOCYTOSIS	0.022	0.133943	78
	42	KEGG_REGULATION_OF_ACTIN_CYTOSKELETON	0.023	0.133814	81
	43	KEGG_VASCULAR_SMOOTH_MUSCLE_CONTRACTION	0.025	0.137409	34
	44	KEGG_BASE_EXCISION_REPAIR	0.029	0.149208	21
	45	KEGG_CHRONIC_MYELOID_LEUKEMIA	0.041	0.136111	46
	46	KEGG_P53_SIGNALING_PATHWAY	0.042	0.138532	34
	47	KEGG_APOPTOSIS	0.045	0.137013	45
	48	KEGG_AMINO_SUGAR_AND_NUCLEOTIDE_SUGAR_METABOLISM	0.047	0.152576	16
	49	KEGG_ASTHMA	0.047	0.150912	12
